# Supplementary material for: Rapid Metabolic Profiling of 1 μL Crude Cerebrospinal Fluid by Matrix-Assisted Laser Desorption/Ionization Mass Spectrometry Imaging Can Differentiate De Novo Parkinson’s Disease
Source: Anal Chem. 2023 Dec 7;95(50):18352–60. doi: 10.1021/acs.analchem.3c02900 (PMC10733901; doi:10.1021/acs.analchem.3c02900)
Supplement: Supplementary file 2 — ac3c02900_si_002.xlsx [file ac3c02900_si_002.xlsx]

## Sheet: Sheet1
Name (as appeared in www.hmdb.ca)	Derivatization	Theoretical m/z	Experimental m/z	Error (ppm)	Adjusted Experimental m/z	Adjusted Error (ppm)
Methylamine	[M+FMP10]+	299.15428	299.15482	1.82	299.15454	0.88
Ethylamine	[M+FMP10]+	313.16993	313.1705	1.84	313.17021	0.9
Ethanolamine	[M+FMP10]+	329.16484	329.16524	1.22	329.16494	0.3
Beta-Aminopropionitrile	[M+FMP10]+	338.16517	338.16589	2.12	338.16558	1.21
3-Aminopropionaldehyde	[M+FMP10]+	341.16484	341.16533	1.44	341.16502	0.52
Aminoacetone	[M+FMP10]+	341.16484	341.16533	1.44	341.16502	0.52
1-Butylamine	[M+FMP10]+	341.20123	341.20176	1.57	341.20145	0.64
sec-Butylamine	[M+FMP10]+	341.20123	341.20176	1.57	341.20145	0.64
Glycine	[M+FMP10]+	343.1441	343.14477	1.94	343.14446	1.04
4-Aminobutyraldehyde	[M+FMP10]+	355.18049	355.18116	1.89	355.18084	0.98
2-Methylbutylamine	[M+FMP10]+	355.21688	355.21737	1.39	355.21705	0.48
3-Methyl-1-butylamine	[M+FMP10]+	355.21688	355.21737	1.39	355.21705	0.48
beta-Alanine	[M+FMP10]+	357.15975	357.16039	1.78	357.16007	0.89
D-Alanine	[M+FMP10]+	357.15975	357.16039	1.78	357.16007	0.89
L-Alanine	[M+FMP10]+	357.15975	357.16039	1.78	357.16007	0.89
Cyclohexylamine	[M+FMP10]+	367.21688	367.21765	2.11	367.21732	1.2
L-3-Aminodihydro-2(3H)-furanone	[M+FMP10]+	369.15975	369.16036	1.64	369.16003	0.76
5-Aminopentanal	[M+FMP10]+	369.19614	369.19682	1.84	369.19649	0.95
(R)-beta-Aminoisobutyric acid	[M+FMP10]+	371.1754	371.17615	2.01	371.17582	1.13
(S)-beta-Aminoisobutyric acid	[M+FMP10]+	371.1754	371.17615	2.01	371.17582	1.13
2-Aminoisobutyric acid	[M+FMP10]+	371.1754	371.17615	2.01	371.17582	1.13
3-Aminobutanoic acid	[M+FMP10]+	371.1754	371.17615	2.01	371.17582	1.13
3-Aminoisobutanoic acid	[M+FMP10]+	371.1754	371.17615	2.01	371.17582	1.13
D-alpha-Aminobutyric acid	[M+FMP10]+	371.1754	371.17615	2.01	371.17582	1.13
gamma-Aminobutyric acid	[M+FMP10]+	371.1754	371.17615	2.01	371.17582	1.13
L-alpha-Aminobutyric acid	[M+FMP10]+	371.1754	371.17615	2.01	371.17582	1.13
N-Nitroethylenediamine	[M+FMP10]+	373.1659	373.16615	0.66	373.16582	-0.22
m-Cresol	[M+FMP10]+	376.16959	376.17016	1.51	376.16983	0.63
p-Cresol	[M+FMP10]+	376.16959	376.17016	1.51	376.16983	0.63
4-Aminophenol	[M+FMP10]+	377.16484	377.16541	1.51	377.16508	0.63
1.3-Benzenediol	[M+FMP10]+	378.14886	378.14922	0.96	378.14889	0.07
Pyrocatechol	[M+FMP10]+	378.14886	378.14922	0.96	378.14889	0.07
Cytosine	[M+FMP10]+	379.15534	379.15591	1.51	379.15558	0.62
Histamine	[M+FMP10]+	379.19172	379.19231	1.55	379.19198	0.68
3-Amino-2-piperidone	[M+FMP10]+	382.19139	382.19189	1.31	382.19156	0.43
4-Amino-2-methylenebutanoic acid	[M+FMP10]+	383.1754	383.1762	2.08	383.17587	1.21
5-Aminopentanoic acid	[M+FMP10]+	385.19105	385.19171	1.7	385.19137	0.84
Norvaline	[M+FMP10]+	385.19105	385.19171	1.7	385.19137	0.84
Aminoethoxyacetic acid	[M+FMP10]+	387.17032	387.17091	1.53	387.17057	0.66
Hydroxyethyl glycine	[M+FMP10]+	387.17032	387.17091	1.53	387.17057	0.66
L-Allothreonine	[M+FMP10]+	387.17032	387.17091	1.53	387.17057	0.66
L-Homoserine	[M+FMP10]+	387.17032	387.17091	1.53	387.17057	0.66
4-Hydroxystyrene	[M+FMP10]+	388.16959	388.1701	1.31	388.16976	0.45
4-Hydroxybenzaldehyde	[M+FMP10]+	390.14886	390.14946	1.55	390.14912	0.67
2.3-Dimethylphenol	[M+FMP10]+	390.18524	390.18584	1.54	390.1855	0.67
2.5-Dimethylphenol	[M+FMP10]+	390.18524	390.18584	1.54	390.1855	0.67
2.6-Dimethylphenol	[M+FMP10]+	390.18524	390.18584	1.54	390.1855	0.67
3.4-Dimethylphenol	[M+FMP10]+	390.18524	390.18584	1.54	390.1855	0.67
4-Ethylphenol	[M+FMP10]+	390.18524	390.18584	1.54	390.1855	0.67
4-Hydroxybenzyl alcohol	[M+FMP10]+	392.16451	392.1653	2.03	392.16496	1.15
4-Methylcatechol	[M+FMP10]+	392.16451	392.1653	2.03	392.16496	1.15
Guaiacol	[M+FMP10]+	392.16451	392.1653	2.03	392.16496	1.15
Ciliatine	[M+FMP10]+	393.13626	393.13668	1.08	393.13634	0.21
2-O-Methylcytosine	[M+FMP10]+	393.17099	393.1716	1.56	393.17126	0.69
3-Methylcytosine	[M+FMP10]+	393.17099	393.1716	1.56	393.17126	0.69
5-Methylcytosine	[M+FMP10]+	393.17099	393.1716	1.56	393.17126	0.69
1-Methylhistamine	[M+FMP10]+	393.20737	393.20794	1.44	393.2076	0.59
3-Methylhistamine	[M+FMP10]+	393.20737	393.20794	1.44	393.2076	0.59
1.2.3-Trihydroxybenzene	[M+FMP10]+	394.14377	394.14436	1.5	394.14402	0.64
1.3.5-Trihydroxybenzene	[M+FMP10]+	394.14377	394.14436	1.5	394.14402	0.64
Agmatine	[M+FMP10]+	398.23392	398.23467	1.88	398.23433	1.03
5-Amino-2-oxopentanoic acid	[M+FMP10]+	399.17032	399.17101	1.73	399.17067	0.88
5-Aminolevulinic acid	[M+FMP10]+	399.17032	399.17101	1.73	399.17067	0.88
L-Glutamic gamma-semialdehyde	[M+FMP10]+	399.17032	399.17101	1.73	399.17067	0.88
Beta-Leucine	[M+FMP10]+	399.2067	399.20722	1.29	399.20688	0.45
D-Leucine	[M+FMP10]+	399.2067	399.20722	1.29	399.20688	0.45
L-Alloisoleucine	[M+FMP10]+	399.2067	399.20722	1.29	399.20688	0.45
L-Norleucine	[M+FMP10]+	399.2067	399.20722	1.29	399.20688	0.45
4-Hydroxybenzeneacetonitrile	[M+FMP10]+	401.16484	401.16537	1.32	401.16503	0.48
(Z)-4-(1-Propenyl)phenol	[M+FMP10]+	402.18524	402.1859	1.64	402.18556	0.8
2'-Aminoacetophenone	[M+FMP10]+	403.18049	403.18103	1.34	403.18069	0.5
2-Aminoacetophenone	[M+FMP10]+	403.18049	403.18103	1.34	403.18069	0.5
2-Hydroxy-4-methylbenzaldehyde	[M+FMP10]+	404.16451	404.16518	1.67	404.16484	0.82
2'-Hydroxyacetophenone	[M+FMP10]+	404.16451	404.16518	1.67	404.16484	0.82
4-Hydroxyphenylacetaldehyde	[M+FMP10]+	404.16451	404.16518	1.67	404.16484	0.82
p-Aminobenzoic acid	[M+FMP10]+	405.15975	405.16034	1.45	405.16	0.62
4-Hydroxybenzoic acid	[M+FMP10]+	406.14377	406.14412	0.86	406.14378	0.03
Gentisate aldehyde	[M+FMP10]+	406.14377	406.14412	0.86	406.14378	0.03
Histidinal	[M+FMP10]+	407.18664	407.18737	1.8	407.18703	0.96
L-Hypoglycin A	[M+FMP10]+	409.19105	409.19153	1.16	409.19119	0.34
Alanylglycine	[M+FMP10]+	414.18122	414.18179	1.38	414.18145	0.55
D-Glutamine	[M+FMP10]+	414.18122	414.18179	1.38	414.18145	0.55
L-Glutamine	[M+FMP10]+	414.18122	414.18179	1.38	414.18145	0.55
(3S)-3.6-Diaminohexanoate	[M+FMP10]+	414.2176	414.21811	1.22	414.21777	0.41
(3S.5S)-3.5-Diaminohexanoate	[M+FMP10]+	414.2176	414.21811	1.22	414.21777	0.41
D-Lysine	[M+FMP10]+	414.2176	414.21811	1.22	414.21777	0.41
(E)-3-(2-Hydroxyphenyl)-2-propenal	[M+FMP10]+	416.16451	416.1649	0.95	416.16456	0.12
5.6-Dihydroxyindole	[M+FMP10]+	417.15975	417.16044	1.64	417.1601	0.84
2'-Hydroxy-5'-methylacetophenone	[M+FMP10]+	418.18016	418.18095	1.9	418.18061	1.08
2-Methoxy-4-vinylphenol	[M+FMP10]+	418.18016	418.18095	1.9	418.18061	1.08
4-Coumaryl alcohol	[M+FMP10]+	418.18016	418.18095	1.9	418.18061	1.08
2-Amino-3-methylbenzoate	[M+FMP10]+	419.1754	419.17591	1.21	419.17557	0.41
2-Phenylglycine	[M+FMP10]+	419.1754	419.17591	1.21	419.17557	0.41
Acetaminophen	[M+FMP10]+	419.1754	419.17591	1.21	419.17557	0.41
Dopamine quinone	[M+FMP10]+	419.1754	419.17591	1.21	419.17557	0.41
Leukoaminochrome	[M+FMP10]+	419.1754	419.17591	1.21	419.17557	0.41
Methyl 2-aminobenzoate	[M+FMP10]+	419.1754	419.17591	1.21	419.17557	0.41
2'.3'-Dihydroxyacetophenone	[M+FMP10]+	420.15942	420.16001	1.4	420.15967	0.6
2.4'-Dihydroxyacetophenone	[M+FMP10]+	420.15942	420.16001	1.4	420.15967	0.6
2'.4'-Dihydroxyacetophenone	[M+FMP10]+	420.15942	420.16001	1.4	420.15967	0.6
2'.5'-Dihydroxyacetophenone	[M+FMP10]+	420.15942	420.16001	1.4	420.15967	0.6
2'.6'-Dihydroxyacetophenone	[M+FMP10]+	420.15942	420.16001	1.4	420.15967	0.6
3'.4'-Dihydroxyacetophenone	[M+FMP10]+	420.15942	420.16001	1.4	420.15967	0.6
3.4-Dihydroxyphenylacetaldehyde	[M+FMP10]+	420.15942	420.16001	1.4	420.15967	0.6
3'.5'-Dihydroxyacetophenone	[M+FMP10]+	420.15942	420.16001	1.4	420.15967	0.6
4-Hydroxy-3-methylbenzoic acid	[M+FMP10]+	420.15942	420.16001	1.4	420.15967	0.6
Methylparaben	[M+FMP10]+	420.15942	420.16001	1.4	420.15967	0.6
ortho-Hydroxyphenylacetic acid	[M+FMP10]+	420.15942	420.16001	1.4	420.15967	0.6
Vanillin	[M+FMP10]+	420.15942	420.16001	1.4	420.15967	0.6
2.4.6-trihydroxybenzaldehyde	[M+FMP10]+	422.13868	422.13914	1.08	422.1388	0.28
2.4-Dihydroxybenzoic acid	[M+FMP10]+	422.13868	422.13914	1.08	422.1388	0.28
2.6-Dihydroxybenzoic acid	[M+FMP10]+	422.13868	422.13914	1.08	422.1388	0.28
2-Pyrocatechuic acid	[M+FMP10]+	422.13868	422.13914	1.08	422.1388	0.28
3.5-Dihydroxybenzoic acid	[M+FMP10]+	422.13868	422.13914	1.08	422.1388	0.28
Gentisic acid	[M+FMP10]+	422.13868	422.13914	1.08	422.1388	0.28
L-2-Amino-4-methylenepentanedioic acid	[M+FMP10]+	427.16523	427.16582	1.37	427.16548	0.59
4-Acetamido-2-aminobutanoic acid	[M+FMP10]+	428.19687	428.1976	1.71	428.19726	0.91
Alanylalanine	[M+FMP10]+	428.19687	428.1976	1.71	428.19726	0.91
D-Alanyl-D-alanine	[M+FMP10]+	428.19687	428.1976	1.71	428.19726	0.91
3-Formyl-6-hydroxyindole	[M+FMP10]+	429.15975	429.16047	1.67	429.16013	0.89
4.6-Dihydroxyquinoline	[M+FMP10]+	429.15975	429.16047	1.67	429.16013	0.89
Acetylhomoserine	[M+FMP10]+	429.18088	429.18151	1.46	429.18117	0.68
Aminoadipic acid	[M+FMP10]+	429.18088	429.18151	1.46	429.18117	0.68
2-Hydroxycinnamic acid	[M+FMP10]+	432.15942	432.15985	0.99	432.15951	0.21
4-Hydroxycinnamic acid	[M+FMP10]+	432.15942	432.15985	0.99	432.15951	0.21
cis-p-Coumaric acid	[M+FMP10]+	432.15942	432.15985	0.99	432.15951	0.21
m-Coumaric acid	[M+FMP10]+	432.15942	432.15985	0.99	432.15951	0.21
2-Butyl-4-methylphenol	[M+FMP10]+	432.23219	432.23262	0.99	432.23228	0.21
Norsalsolinol	[M+FMP10]+	433.19105	433.19156	1.17	433.19122	0.4
3.4-Dihydroxyphenylacetone	[M+FMP10]+	434.17507	434.17582	1.73	434.17548	0.95
Desaminotyrosine	[M+FMP10]+	434.17507	434.17582	1.73	434.17548	0.95
Ethyl salicylate	[M+FMP10]+	434.17507	434.17582	1.73	434.17548	0.95
Ethyl vanillin	[M+FMP10]+	434.17507	434.17582	1.73	434.17548	0.95
Ethylparaben	[M+FMP10]+	434.17507	434.17582	1.73	434.17548	0.95
Homovanillin	[M+FMP10]+	434.17507	434.17582	1.73	434.17548	0.95
2'.4'.6'-Trihydroxyacetophenone	[M+FMP10]+	436.15433	436.1551	1.76	436.15476	0.99
3.4-Dihydroxybenzeneacetic acid	[M+FMP10]+	436.15433	436.1551	1.76	436.15476	0.99
3.4-Dihydroxymandelaldehyde	[M+FMP10]+	436.15433	436.1551	1.76	436.15476	0.99
3-Hydroxymandelic acid	[M+FMP10]+	436.15433	436.1551	1.76	436.15476	0.99
Homogentisic acid	[M+FMP10]+	436.15433	436.1551	1.76	436.15476	0.99
p-Hydroxymandelic acid	[M+FMP10]+	436.15433	436.1551	1.76	436.15476	0.99
Pyridoxamine	[M+FMP10]+	436.20195	436.20277	1.87	436.20243	1.11
2-Amino-5-phenylpyridine	[M+FMP10]+	438.19647	438.19713	1.5	438.19679	0.74
Glycylproline	[M+FMP10]+	440.19687	440.19772	1.94	440.19738	1.17
D-Arginine	[M+FMP10]+	442.22375	442.22454	1.78	442.2242	1.03
L-Arginine	[M+FMP10]+	442.22375	442.22454	1.78	442.2242	1.03
1.2-Dehydrosalsolinol	[M+FMP10]+	445.19105	445.19163	1.29	445.1913	0.55
5-Hydroxytryptophol	[M+FMP10]+	445.19105	445.19163	1.29	445.1913	0.55
Coniferaldehyde	[M+FMP10]+	446.17507	446.17566	1.32	446.17533	0.57
(R)-Salsolinol	[M+FMP10]+	447.2067	447.2074	1.56	447.20707	0.82
2(N)-Methyl-norsalsolinol	[M+FMP10]+	447.2067	447.2074	1.56	447.20707	0.82
Salsolinol	[M+FMP10]+	447.2067	447.2074	1.56	447.20707	0.82
1-(2.4-Dihydroxyphenyl)-1-butanone	[M+FMP10]+	448.19072	448.1915	1.74	448.19117	1
3-(3-Hydroxyphenyl)-2-methylpropionic acid	[M+FMP10]+	448.19072	448.1915	1.74	448.19117	1
Coniferyl alcohol	[M+FMP10]+	448.19072	448.1915	1.74	448.19117	1
Propylparaben	[M+FMP10]+	448.19072	448.1915	1.74	448.19117	1
Beta-Tyrosine	[M+FMP10]+	449.18597	449.18649	1.16	449.18616	0.42
L-Threo-3-Phenylserine	[M+FMP10]+	449.18597	449.18649	1.16	449.18616	0.42
L-Tyrosine	[M+FMP10]+	449.18597	449.18649	1.16	449.18616	0.42
o-Tyrosine	[M+FMP10]+	449.18597	449.18649	1.16	449.18616	0.42
2'.6'-Dihydroxy-4'-methoxyacetophenone	[M+FMP10]+	450.16998	450.17064	1.46	450.17031	0.73
3-(2.4-Dihydroxyphenyl)propanoic acid	[M+FMP10]+	450.16998	450.17064	1.46	450.17031	0.73
3-(3-Hydroxyphenyl)-3-hydroxypropanoic acid	[M+FMP10]+	450.16998	450.17064	1.46	450.17031	0.73
3.5-Dihydroxyphenylpropionic acid	[M+FMP10]+	450.16998	450.17064	1.46	450.17031	0.73
3-Methoxy-4-hydroxyphenylglycolaldehyde	[M+FMP10]+	450.16998	450.17064	1.46	450.17031	0.73
Homovanillic acid	[M+FMP10]+	450.16998	450.17064	1.46	450.17031	0.73
Hydroxyphenyllactic acid	[M+FMP10]+	450.16998	450.17064	1.46	450.17031	0.73
Isohomovanillic acid	[M+FMP10]+	450.16998	450.17064	1.46	450.17031	0.73
Vanylglycol	[M+FMP10]+	452.18563	452.18618	1.21	452.18585	0.48
Alanylvaline	[M+FMP10]+	456.22817	456.22893	1.67	456.2286	0.94
Glycyl-Isoleucine	[M+FMP10]+	456.22817	456.22893	1.67	456.2286	0.94
Glycylleucine	[M+FMP10]+	456.22817	456.22893	1.67	456.2286	0.94
Isoleucyl-Glycine	[M+FMP10]+	456.22817	456.22893	1.67	456.2286	0.94
Leucyl-Glycine	[M+FMP10]+	456.22817	456.22893	1.67	456.2286	0.94
N6-Acetyl-L-lysine	[M+FMP10]+	456.22817	456.22893	1.67	456.2286	0.94
N-alpha-Acetyl-L-lysine	[M+FMP10]+	456.22817	456.22893	1.67	456.2286	0.94
Valylalanine	[M+FMP10]+	456.22817	456.22893	1.67	456.2286	0.94
5-Hydroxyindoleacetic acid	[M+FMP10]+	459.17032	459.17093	1.33	459.1706	0.61
Alanylasparagine	[M+FMP10]+	471.20268	471.2035	1.74	471.20318	1.06
Asparaginylalanine	[M+FMP10]+	471.20268	471.2035	1.74	471.20318	1.06
Glutaminylglycine	[M+FMP10]+	471.20268	471.2035	1.74	471.20318	1.06
Glycyl-Gamma-glutamate	[M+FMP10]+	471.20268	471.2035	1.74	471.20318	1.06
Glycyl-Glutamine	[M+FMP10]+	471.20268	471.2035	1.74	471.20318	1.06
Alanylaspartic acid	[M+FMP10]+	472.1867	472.18758	1.87	472.18726	1.19
Aspartyl-Alanine	[M+FMP10]+	472.1867	472.18758	1.87	472.18726	1.19
gamma-Glutamylglycine	[M+FMP10]+	472.1867	472.18758	1.87	472.18726	1.19
Glutamylglycine	[M+FMP10]+	472.1867	472.18758	1.87	472.18726	1.19
Glycyl-Glutamate	[M+FMP10]+	472.1867	472.18758	1.87	472.18726	1.19
L-beta-aspartyl-L-alanine	[M+FMP10]+	472.1867	472.18758	1.87	472.18726	1.19
2.4-Di-tert-butylphenol	[M+FMP10]+	474.27914	474.27994	1.68	474.27962	1.02
4-(1.1.3.3-Tetramethylbutyl)-phenol	[M+FMP10]+	474.27914	474.27994	1.68	474.27962	1.02
4-(2-Aminophenyl)-2.4-dioxobutanoic acid	[M+FMP10]+	475.16523	475.16607	1.76	475.16575	1.1
Hydroxyphenylacetylglycine	[M+FMP10]+	477.18088	477.18176	1.84	477.18145	1.18
3-Methoxytyrosine	[M+FMP10]+	479.19653	479.19733	1.66	479.19702	1.02
3-O-Methyl-a-methyldopa	[M+FMP10]+	479.19653	479.19733	1.66	479.19702	1.02
Methyldopa	[M+FMP10]+	479.19653	479.19733	1.66	479.19702	1.02
Lycoperdic acid	[M+FMP10]+	485.17071	485.17109	0.78	485.17078	0.15
Alanylglutamic acid	[M+FMP10]+	486.20235	486.20276	0.85	486.20245	0.21
gamma-Glutamylalanine	[M+FMP10]+	486.20235	486.20276	0.85	486.20245	0.21
Glutamylalanine	[M+FMP10]+	486.20235	486.20276	0.85	486.20245	0.21
Serylhydroxyproline	[M+FMP10]+	486.20235	486.20276	0.85	486.20245	0.21
Isoleucyl-Serine	[M+FMP10]+	486.23873	486.2396	1.78	486.23929	1.16
Leucyl-Serine	[M+FMP10]+	486.23873	486.2396	1.78	486.23929	1.16
Serylisoleucine	[M+FMP10]+	486.23873	486.2396	1.78	486.23929	1.16
Serylleucine	[M+FMP10]+	486.23873	486.2396	1.78	486.23929	1.16
Threonylvaline	[M+FMP10]+	486.23873	486.2396	1.78	486.23929	1.16
Valylthreonine	[M+FMP10]+	486.23873	486.2396	1.78	486.23929	1.16
Aspartyl-Serine	[M+FMP10]+	488.18161	488.18152	-0.19	488.18122	-0.81
L-beta-aspartyl-L-serine	[M+FMP10]+	488.18161	488.18152	-0.19	488.18122	-0.81
Serylaspartic acid	[M+FMP10]+	488.18161	488.18152	-0.19	488.18122	-0.81
Eugenitin	[M+FMP10]+	488.18563	488.18647	1.71	488.18617	1.1
Isoeugenitin	[M+FMP10]+	488.18563	488.18647	1.71	488.18617	1.1
1-(5-Acetyl-2-hydroxyphenyl)-3-methyl-1-butanone	[M+FMP10]+	488.22202	488.22268	1.35	488.22238	0.73
S-(3-Oxo-3-carboxy-n-propyl)cysteine	[M+FMP10]+	489.14787	489.14867	1.64	489.14837	1.02
N-Acetyl-L-tyrosine	[M+FMP10]+	491.19653	491.19696	0.87	491.19666	0.26
Salsolinol 1-carboxylate	[M+FMP10]+	491.19653	491.19696	0.87	491.19666	0.26
Sinapic acid	[M+FMP10]+	492.18055	492.18114	1.2	492.18084	0.59
3-(4-Hydroxy-3-methoxyphenyl)-2-methyllactic acid	[M+FMP10]+	494.1962	494.19627	0.14	494.19597	-0.46
Deoxycytidine	[M+FMP10]+	495.20268	495.20303	0.7	495.20273	0.11
Benzyl salicylate	[M+FMP10]+	496.19072	496.19152	1.61	496.19122	1.02
4-(Glutamylamino) butanoate	[M+FMP10]+	500.218	500.21873	1.46	500.21844	0.88
Aspartyl-Valine	[M+FMP10]+	500.218	500.21873	1.46	500.21844	0.88
L-N-(3-Carboxypropyl)glutamine	[M+FMP10]+	500.218	500.21873	1.46	500.21844	0.88
N2-Succinyl-L-ornithine	[M+FMP10]+	500.218	500.21873	1.46	500.21844	0.88
Threonylhydroxyproline	[M+FMP10]+	500.218	500.21873	1.46	500.21844	0.88
Valylaspartic acid	[M+FMP10]+	500.218	500.21873	1.46	500.21844	0.88
Aspartyl-Threonine	[M+FMP10]+	502.19726	502.19717	-0.18	502.19688	-0.75
gamma-Glutamylserine	[M+FMP10]+	502.19726	502.19717	-0.18	502.19688	-0.75
Glutamylserine	[M+FMP10]+	502.19726	502.19717	-0.18	502.19688	-0.75
L-beta-aspartyl-L-threonine	[M+FMP10]+	502.19726	502.19717	-0.18	502.19688	-0.75
Serylglutamic acid	[M+FMP10]+	502.19726	502.19717	-0.18	502.19688	-0.75
Threonylaspartic acid	[M+FMP10]+	502.19726	502.19717	-0.18	502.19688	-0.75
Salsoline-1-carboxylate	[M+FMP10]+	505.21218	505.21274	1.1	505.21246	0.54
3'-Amino-3'-deoxythimidine	[M+FMP10]+	509.21833	509.21891	1.14	509.21863	0.59
5-Methyldeoxycytidine	[M+FMP10]+	509.21833	509.21891	1.14	509.21863	0.59
Aspartylhydroxyproline	[M+FMP10]+	514.19726	514.19734	0.15	514.19707	-0.37
gamma-Glutamylthreonine	[M+FMP10]+	516.21291	516.21303	0.23	516.21276	-0.29
Glutamylthreonine	[M+FMP10]+	516.21291	516.21303	0.23	516.21276	-0.29
Threonylglutamic acid	[M+FMP10]+	516.21291	516.21303	0.23	516.21276	-0.29
5-Hydroxy-N-formylkynurenine	[M+FMP10]+	520.1867	520.18642	-0.53	520.18616	-1.04
N-Acetylvanilalanine	[M+FMP10]+	521.2071	521.20742	0.62	521.20716	0.11
1-Hydroxy-3-methoxy-10-methylacridone	[M+FMP10]+	523.20162	523.20141	-0.4	523.20115	-0.9
gamma-Glutamylhydroxyproline	[M+FMP10]+	528.21291	528.21338	0.89	528.21313	0.42
Glutamylhydroxyproline	[M+FMP10]+	528.21291	528.21338	0.89	528.21313	0.42
Oxypinnatanine	[M+FMP10]+	528.21291	528.21338	0.89	528.21313	0.42
O-Phosphotyrosine	[M+FMP10]+	529.1523	529.15306	1.44	529.15281	0.97
Asparaginylglutamic acid	[M+FMP10]+	529.20816	529.20834	0.34	529.20809	-0.13
Aspartyl-Gamma-glutamate	[M+FMP10]+	529.20816	529.20834	0.34	529.20809	-0.13
Aspartyl-Glutamine	[M+FMP10]+	529.20816	529.20834	0.34	529.20809	-0.13
gamma-Glutamylasparagine	[M+FMP10]+	529.20816	529.20834	0.34	529.20809	-0.13
Glutaminylaspartic acid	[M+FMP10]+	529.20816	529.20834	0.34	529.20809	-0.13
Glutamylasparagine	[M+FMP10]+	529.20816	529.20834	0.34	529.20809	-0.13
di-Hydroxymelatonin	[M+FMP10]+	532.22308	532.22391	1.55	532.22367	1.1
2.3-Dihydroxycarbamazepine	[M+FMP10]+	536.19687	536.19685	-0.03	536.19661	-0.48
3'-HPPH	[M+FMP10]+	536.19687	536.19685	-0.03	536.19661	-0.48
Asparaginylhistidine	[M+FMP10]+	537.22448	537.22476	0.52	537.22453	0.09
Histidylasparagine	[M+FMP10]+	537.22448	537.22476	0.52	537.22453	0.09
Glutaminylmethionine	[M+FMP10]+	545.2217	545.22208	0.69	545.22186	0.3
Methionyl-Gamma-glutamate	[M+FMP10]+	545.2217	545.22208	0.69	545.22186	0.3
Methionyl-Glutamine	[M+FMP10]+	545.2217	545.22208	0.69	545.22186	0.3
Glutaminylhistidine	[M+FMP10]+	551.24013	551.24094	1.47	551.24073	1.1
Histidinyl-Gamma-glutamate	[M+FMP10]+	551.24013	551.24094	1.47	551.24073	1.1
Histidylglutamine	[M+FMP10]+	551.24013	551.24094	1.47	551.24073	1.1
6alpha-Hydroxy-hydromorphone	[M+FMP10]+	555.26422	555.26448	0.47	555.26428	0.11
6beta-Hydroxy-hydromorphone	[M+FMP10]+	555.26422	555.26448	0.47	555.26428	0.11
Arginylhydroxyproline	[M+FMP10]+	555.27143	555.27169	0.47	555.27149	0.11
2-Amino-4-oxo-6-(1'.2'.3'-trihydroxypropyl)-diquinoid-7.8-dihydroxypterin	[M+FMP10]+	557.21431	557.21509	1.4	557.2149	1.05
N-gamma-Glutamyl-S-allylcysteine	[M+FMP10]+	558.20572	558.20627	0.99	558.20608	0.64
gamma-Glutamyl-S-(1-propenyl)cysteine sulfoxide	[M+FMP10]+	574.20063	574.20053	-0.18	574.20038	-0.44
Aspergillomarasmine A	[M+FMP10]+	575.21364	575.21401	0.64	575.21386	0.39
1.5-Dihydroxy-3-methoxy-2-prenylxanthone	[M+FMP10]+	594.2275	594.22785	0.59	594.22776	0.43
1.7-Dihydroxy-3-methoxy-2-prenylxanthone	[M+FMP10]+	594.2275	594.22785	0.59	594.22776	0.43
Aspartylglycosamine	[M+FMP10]+	603.24494	603.24428	-1.1	603.24421	-1.2
Cadaverine	[M+2FMP10-CH3]+	623.31692	623.31707	0.24	623.31707	0.25
Putrescine	[M+2FMP10-H]+	623.31692	623.31707	0.24	623.31707	0.25
1.3-Benzenediol	[M+2FMP10-CH3]+	631.238	631.238	-0.01	631.23803	0.05
Pyrocatechol	[M+2FMP10-CH3]+	631.238	631.238	-0.01	631.23803	0.05
Cadaverine	[M+2FMP10-H]+	637.33257	637.33252	-0.08	637.33258	0.01
Diethylenetriamine	[M+2FMP10-H]+	638.32782	638.32728	-0.85	638.32734	-0.75
1.3-Benzenediol	[M+2FMP10-H]+	645.25365	645.25359	-0.1	645.25368	0.05
4-Methylcatechol	[M+2FMP10-CH3]+	645.25365	645.25359	-0.1	645.25368	0.05
Pyrocatechol	[M+2FMP10-H]+	645.25365	645.25359	-0.1	645.25368	0.05
1.2.3-Trihydroxybenzene	[M+2FMP10-CH3]+	647.23292	647.23302	0.16	647.23312	0.31
1.3.5-Trihydroxybenzene	[M+2FMP10-CH3]+	647.23292	647.23302	0.16	647.23312	0.31
(Z)-Resveratrol 4'-glucoside	[M+FMP10]+	658.24354	658.24284	-1.07	658.24299	-0.84
cis-Piceid	[M+FMP10]+	658.24354	658.24284	-1.07	658.24299	-0.84
trans-Piceid	[M+FMP10]+	658.24354	658.24284	-1.07	658.24299	-0.84
4-Hydroxy-2.6-dimethylaniline	[M+2FMP10-CH3]+	658.28529	658.28561	0.49	658.28576	0.71
4-Hydroxybenzylamine	[M+2FMP10-H]+	658.28529	658.28561	0.49	658.28576	0.71
m-Tyramine	[M+2FMP10-CH3]+	658.28529	658.28561	0.49	658.28576	0.71
Tyramine	[M+2FMP10-CH3]+	658.28529	658.28561	0.49	658.28576	0.71
1.2.3-Trihydroxybenzene	[M+2FMP10-H]+	661.24857	661.24862	0.08	661.24878	0.32
1.3.5-Trihydroxybenzene	[M+2FMP10-H]+	661.24857	661.24862	0.08	661.24878	0.32
2-Methoxy-1.3-benzenediol	[M+2FMP10-CH3]+	661.24857	661.24862	0.08	661.24878	0.32
3.5-Dihydroxyanisole	[M+2FMP10-CH3]+	661.24857	661.24862	0.08	661.24878	0.32
3-methoxybenzene-1.2-diol	[M+2FMP10-CH3]+	661.24857	661.24862	0.08	661.24878	0.32
(3S)-3.6-Diaminohexanoate	[M+2FMP10-CH3]+	667.30675	667.30629	-0.69	667.30648	-0.4
(3S.5S)-3.5-Diaminohexanoate	[M+2FMP10-CH3]+	667.30675	667.30629	-0.69	667.30648	-0.4
D-Lysine	[M+2FMP10-CH3]+	667.30675	667.30629	-0.69	667.30648	-0.4
D-Ornithine	[M+2FMP10-H]+	667.30675	667.30629	-0.69	667.30648	-0.4
Ornithine	[M+2FMP10-H]+	667.30675	667.30629	-0.69	667.30648	-0.4
5.6-Dihydroxyindole	[M+2FMP10-CH3]+	670.2489	670.24799	-1.36	670.2482	-1.05
Leukoaminochrome	[M+2FMP10-CH3]+	672.26455	672.26485	0.44	672.26507	0.77
4-Hydroxy-2.6-dimethylaniline	[M+2FMP10-H]+	672.30094	672.30065	-0.43	672.30087	-0.11
m-Tyramine	[M+2FMP10-H]+	672.30094	672.30065	-0.43	672.30087	-0.11
Tyramine	[M+2FMP10-H]+	672.30094	672.30065	-0.43	672.30087	-0.11
2'.3'-Dihydroxyacetophenone	[M+2FMP10-CH3]+	673.24857	673.24811	-0.68	673.24833	-0.36
2'.4'-Dihydroxyacetophenone	[M+2FMP10-CH3]+	673.24857	673.24811	-0.68	673.24833	-0.36
2'.5'-Dihydroxyacetophenone	[M+2FMP10-CH3]+	673.24857	673.24811	-0.68	673.24833	-0.36
2'.6'-Dihydroxyacetophenone	[M+2FMP10-CH3]+	673.24857	673.24811	-0.68	673.24833	-0.36
3'.4'-Dihydroxyacetophenone	[M+2FMP10-CH3]+	673.24857	673.24811	-0.68	673.24833	-0.36
3.4-Dihydroxyphenylacetaldehyde	[M+2FMP10-CH3]+	673.24857	673.24811	-0.68	673.24833	-0.36
3'.5'-Dihydroxyacetophenone	[M+2FMP10-CH3]+	673.24857	673.24811	-0.68	673.24833	-0.36
Gentisate aldehyde	[M+2FMP10-H]+	673.24857	673.24811	-0.68	673.24833	-0.36
9-Hydroxycalabaxanthone	[M+FMP10]+	676.26936	676.26927	-0.14	676.26951	0.22
(3S)-3.6-Diaminohexanoate	[M+2FMP10-H]+	681.3224	681.32265	0.36	681.32291	0.75
(3S.5S)-3.5-Diaminohexanoate	[M+2FMP10-H]+	681.3224	681.32265	0.36	681.32291	0.75
D-Lysine	[M+2FMP10-H]+	681.3224	681.32265	0.36	681.32291	0.75
5.6-Dihydroxyindole	[M+2FMP10-H]+	684.26455	684.26484	0.42	684.26512	0.83
Leukoaminochrome	[M+2FMP10-H]+	686.2802	686.27961	-0.86	686.2799	-0.44
Norsalsolinol	[M+2FMP10-CH3]+	686.2802	686.27961	-0.86	686.2799	-0.44
3.4-Dihydroxyphenylglycol	[M+2FMP10-CH3]+	691.25913	691.25958	0.65	691.25989	1.11
1.2-Dehydrosalsolinol	[M+2FMP10-CH3]+	698.2802	698.28037	0.24	698.28072	0.75
Armillaricin	[M+FMP10]+	700.28243	700.28247	0.06	700.28283	0.58
(R)-Salsolinol	[M+2FMP10-CH3]+	700.29585	700.2952	-0.93	700.29556	-0.41
2(N)-Methyl-norsalsolinol	[M+2FMP10-CH3]+	700.29585	700.2952	-0.93	700.29556	-0.41
Norsalsolinol	[M+2FMP10-H]+	700.29585	700.2952	-0.93	700.29556	-0.41
Salsolinol	[M+2FMP10-CH3]+	700.29585	700.2952	-0.93	700.29556	-0.41
2-tert-Butyl-1.4-benzenediol	[M+2FMP10-H]+	701.31625	701.31625	-0.01	701.31662	0.53
Beta-Tyrosine	[M+2FMP10-CH3]+	702.27512	702.27559	0.67	702.27597	1.2
L-Tyrosine	[M+2FMP10-CH3]+	702.27512	702.27559	0.67	702.27597	1.2
o-Tyrosine	[M+2FMP10-CH3]+	702.27512	702.27559	0.67	702.27597	1.2
1.2-Dehydrosalsolinol	[M+2FMP10-H]+	712.29585	712.29586	0.01	712.2963	0.63
(R)-1.2-dimethyl-5.6-dihydroxy-tetrahydroisoquinoline	[M+2FMP10-CH3]+	714.3115	714.31166	0.22	714.31211	0.85
(R)-N-Methylsalsolinol	[M+2FMP10-CH3]+	714.3115	714.31166	0.22	714.31211	0.85
(R)-Salsolinol	[M+2FMP10-H]+	714.3115	714.31166	0.22	714.31211	0.85
(S)-N-Methylsalsolinol	[M+2FMP10-CH3]+	714.3115	714.31166	0.22	714.31211	0.85
2(N)-Methyl-norsalsolinol	[M+2FMP10-H]+	714.3115	714.31166	0.22	714.31211	0.85
Salsolinol	[M+2FMP10-H]+	714.3115	714.31166	0.22	714.31211	0.85
Beta-Tyrosine	[M+2FMP10-H]+	716.29077	716.29028	-0.68	716.29074	-0.04
L-Tyrosine	[M+2FMP10-H]+	716.29077	716.29028	-0.68	716.29074	-0.04
N-Acetyldopamine	[M+2FMP10-CH3]+	716.29077	716.29028	-0.68	716.29074	-0.04
o-Tyrosine	[M+2FMP10-H]+	716.29077	716.29028	-0.68	716.29074	-0.04
N-Acetyldopamine	[M+2FMP10-H]+	730.30642	730.30665	0.32	730.3072	1.07
Salsolinol 1-carboxylate	[M+2FMP10-CH3]+	744.28568	744.28572	0.05	744.28636	0.92
3-Methoxytyrosine	[M+2FMP10-H]+	746.30133	746.30101	-0.43	746.30167	0.45
3-O-Methyl-a-methyldopa	[M+2FMP10-H]+	746.30133	746.30101	-0.43	746.30167	0.45
Methyldopa	[M+2FMP10-H]+	746.30133	746.30101	-0.43	746.30167	0.45
Lansine	[M+2FMP10-H]+	762.27512	762.2745	-0.81	762.27528	0.2
Cycloheterophyllin	[M+FMP10]+	770.31123	770.30962	-2.09	770.31046	-1
Isocycloheterophyllin	[M+FMP10]+	770.31123	770.30962	-2.09	770.31046	-1
Poly-g-D-glutamate	[M+FMP10]+	786.2981	786.29644	-2.11	786.29741	-0.88
Alanyltyrosine	[M+2FMP10-H]+	787.32788	787.32784	-0.05	787.32882	1.19
Tyrosyl-Alanine	[M+2FMP10-H]+	787.32788	787.32784	-0.05	787.32882	1.19
Aspartyl-Gamma-glutamate	[M+2FMP10-H]+	796.31296	796.31183	-1.42	796.31288	-0.1
Glutamyl-Gamma-glutamate	[M+2FMP10-CH3]+	796.31296	796.31183	-1.42	796.31288	-0.1
N-gamma-Glutamylglutamine	[M+2FMP10-CH3]+	796.31296	796.31183	-1.42	796.31288	-0.1
Myricatomentoside II	[M+FMP10]+	802.32219	802.32091	-1.59	802.32201	-0.22
2-Hydroxyestrone	[M+2FMP10-CH3]+	807.35812	807.35601	-2.61	807.35716	-1.19
4-Hydroxyestrone	[M+2FMP10-CH3]+	807.35812	807.35601	-2.61	807.35716	-1.19
Citrusinine II	[M+2FMP10-CH3]+	808.2806	808.27882	-2.2	808.27998	-0.77
Glutamyl-Gamma-glutamate	[M+2FMP10-H]+	810.32861	810.32771	-1.11	810.32889	0.34
N-gamma-Glutamylglutamine	[M+2FMP10-H]+	810.32861	810.32771	-1.11	810.32889	0.34
4-Hydroxytamoxifen-N-glucuronide	[M+FMP10]+	819.32761	819.32581	-2.19	819.32707	-0.66
L-Cysteinylglycine disulfide	[M+2FMP10-H]+	832.26219	832.25987	-2.78	832.26126	-1.12
(R)-3'.7-Dihydroxy-2'.4'-dimethoxyisoflavan	[M+2FMP10-H]+	837.3323	837.33019	-2.52	837.33163	-0.8
3-Caffeoyl-1.5-quinolactone	[M+2FMP10-H]+	871.30139	871.2993	-2.4	871.3011	-0.33
3-O-Caffeoylshikimic acid	[M+2FMP10-H]+	871.30139	871.2993	-2.4	871.3011	-0.33
4-Caffeoyl-1.5-quinolactone	[M+2FMP10-H]+	871.30139	871.2993	-2.4	871.3011	-0.33
Tryptophyl-Tyrosine	[M+2FMP10-H]+	902.37008	902.36818	-2.11	902.37035	0.3
Tyrosyl-Tryptophan	[M+2FMP10-H]+	902.37008	902.36818	-2.11	902.37035	0.3
8-Desoxygartanin	[M+2FMP10-H]+	915.37925	915.3768	-2.68	915.37914	-0.12
Garcinone A	[M+2FMP10-H]+	915.37925	915.3768	-2.68	915.37914	-0.12
5-Hydroxykynurenamine	[M+3FMP10-H]+	982.41155	982.40926	-2.33	982.41257	1.04
Pinotin A aglycone	[M+2FMP10-CH3]+	984.30413	984.30156	-2.61	984.3049	0.79
Chitotriose	[M+2FMP10-H]+	1036.4339	1036.42955	-4.16	1036.43379	-0.11
D-Glucosaminide	[M+2FMP10-H]+	1036.4339	1036.42955	-4.16	1036.43379	-0.11
Paucine	[M+3FMP10-CH3]+	1038.4378	1038.43368	-3.94	1038.43796	0.15
