# Supplementary material for: Rapid Metabolic Profiling of 1 μL Crude Cerebrospinal Fluid by Matrix-Assisted Laser Desorption/Ionization Mass Spectrometry Imaging Can Differentiate De Novo Parkinson’s Disease
Source: Anal Chem. 2023 Dec 7;95(50):18352–60. doi: 10.1021/acs.analchem.3c02900 (PMC10733901; doi:10.1021/acs.analchem.3c02900)
Supplement: Supplementary file 3 — ac3c02900_si_003.xlsx [file ac3c02900_si_003.xlsx]

## Sheet: GABA-H2O
Standard			CSF
m/z	Relative Intensity		m/z	Relative Intensity
227.086	2.66419		253.089	9.7483
241.102	2.51925		254.097	31.2706
252.081	2.92352		267.105	10.4823
253.089	8.36282		268.112	29.7883
254.097	23.3441		269.108	25.4055
255.105	2.4224		270.115	11.1035
268.1	2.6156		270.128	10.794
268.113	15.5577		282.128	20.7273
269.108	21.8126		283.123	55.5825
270.115	12.5071		283.136	16.6238
270.128	2.59575		285.139	100
282.128	18.3405		295.123	15.3055
283.123	46.689		297.139	24.9125
283.136	12.9505		309.139	24.2698
284.127	3.71856		311.118	12.9349
285.139	100		335.154	11.631
286.142	8.82942		353.165	59.7046
294.128	5.50234
295.123	11.7503
296.095	2.90759
297.139	20.5612
309.139	15.7426
311.118	8.36922
323.154	3.41003
325.17	4.29845
335.154	5.60845
337.134	7.85872
353.165	41.8267
354.168	4.76549

## Sheet: Histamine
Standard			CSF
m/z	Relative Intensity		m/z	Relative Intensity
241.101	1.84627		268.112	10.2164
253.089	1.97627		270.128	13.0265
254.096	8.70016		271.131	6.58004
255.104	1.9624		285.139	10.9985
266.096	2.41516		286.123	12.6673
267.104	13.9897		295.123	9.8916
268.112	18.7546		296.126	6.72468
270.128	13.386		297.138	55.8016
282.128	2.5763		310.142	7.9163
285.139	7.54765		321.138	8.67683
293.107	2.48892		334.142	10.1745
295.123	20.4584		350.164	7.64011
297.137	5.8343		351.168	6.88673
297.138	85.7261		359.137	13.3562
298.142	3.74063		360.14	7.40418
307.123	3.10653		360.149	16.0508
309.138	7.39145		361.152	35.1439
311.154	15.9166		362.156	11.8339
319.123	2.30192		362.164	100
320.13	2.37817		363.168	8.60667
321.138	4.49446		375.168	11.5892
323.154	4.30283		550.226	9.83111
324.149	1.7529		574.216	25.3873
333.138	1.53194		605.258	63.4995
335.154	4.7711		615.243	8.73742
336.149	1.86491		646.257	19.0748
337.157	4.56862		646.284	92.8303
338.165	1.68007		646.293	18.5307
345.138	1.94934
348.149	11.9985
350.165	3.32533
352.18	22.9613
362.163	6.71903
362.164	100
363.168	4.2335
376.18	2.12384
377.175	2.07117
536.195	1.87568
594.242	5.89331
594.258	4.61871
646.293	10.9647

## Sheet: Arginine
Standard			CSF
m/z	Relative Intensity		m/z	Relative Intensity
269.107	4.28585		254.096	22.014
283.123	2.38431		268.112	18.9576
285.136	7.33847		270.091	41.8105
285.139	100		284.107	50.8414
285.141	6.89194		285.139	95.178
286.142	12.4733		286.123	100
295.123	2.94575		286.142	22.4655
310.134	13.6686		310.134	22.589
339.185	9.70997		325.17	41.9792
382.191	10.0217

## Sheet: HVA
Standard			CSF
m/z	Relative Intensity		m/z	Relative Intensity
165.055	1.84804		209.067	2.92319
209.067	1.14278		215.086	2.90597
215.086	1.90473		227.086	3.3315
227.086	1.23981		241.102	4.92013
241.102	1.74667		242.097	2.95393
242.097	1.93982		242.105	3.80557
251.073	1.3684		252.081	6.67017
252.081	8.8058		254.097	10.4888
254.097	14.3861		255.1	5.77456
257.12	10.1364		257.12	5.30797
267.105	1.46981		268.113	18.0668
268.113	27.6986		269.116	7.51938
269.084	1.33278		269.12	12.4646
269.116	3.31786		270.092	50.5938
269.12	3.21115		270.124	8.37124
270.091	5.19359		271.095	20.2095
270.092	73.0721		272.098	22.4704
271.095	8.05781		283.123	3.39779
271.1	4.13562		284.107	6.78089
284.107	7.16168		285.111	3.54907
285.111	1.14451		286.123	83.9696
390.147	6.73595		287.126	70.6828
390.149	100		288.123	4.15462
391.152	13.8479		288.127	9.89854
418.144	4.67881		288.13	100
434.139	44.604		288.132	3.85667
435.142	6.98528		356.144	2.91057
450.17	25.415		357.147	5.69361
451.173	3.74904		371.154	4.11034
			375.162	3.91867
			376.165	3.11907
			376.17	4.96131
			377.173	3.04254
			389.173	6.65937
			390.149	35.0976
			391.152	9.9205
			404.164	16.0594
			405.168	11.779
			434.139	14.4163
			449.173	3.20657
			450.17	9.32886

## Sheet: 3-OMD
Standard			CSF			Standard			CSF
m/z	Relative Intensity		m/z	Relative Intensity		m/z	Relative Intensity		m/z	Relative Intensity
209.066	2.65306		209.066	10.1706		270.127	6.09756		219.255	7.11334
241.101	5.96442		254.096	9.0972		288.118	17.2137		405.171	22.5382
254.096	3.35336		257.12	35.235		401.164	8.69826		433.19	100
257.12	26.8275		268.112	12.6542		405.171	31.0536		687.284	31.2506
268.112	18.3967		269.12	51.6076		406.175	6.36515		688.287	10.1541
269.12	50.5292		270.091	14.415		433.19	100		702.307	54.8503
270.091	12.7028		285.138	8.2821		461.172	9.22058		703.31	10.3337
270.123	3.06225		286.122	8.07405		461.184	77.0605		746.234	11.5567
270.127	2.82806		295.123	8.63412		462.077	35.7521		746.296	34.6497
271.099	3.23801		323.154	13.0053		462.168	7.96986		746.316	10.7493
284.107	2.53173		351.185	8.45265		462.184	21.3559
362.153	3.07595		390.148	25.1495		462.188	14.101
390.148	26.1142		402.148	9.51962		687.284	24.6457
402.148	7.12711		405.171	36.9984		702.308	44.2454
403.155	3.48166		407.172	15.3809		703.311	12.6571
404.164	2.75608		418.179	29.1458		746.297	64.7732
405.171	44.0827		434.174	100		746.456	83.9763
406.175	2.74866		435.205	12.9753		747.3	13.4084
406.179	3.11531		478.226	9.10536
418.179	34.6389		479.153	9.83493
419.182	2.69401		479.165	11.0846
433.19	2.63686		479.195	11.9178
434.174	100		479.223	11.0074
435.177	6.40017		479.229	11.673
435.205	11.4827
479.195	11.5923

## Sheet: DHPME
Standard			CSF				Standard			CSF
m/z	Relative Intensity		m/z	Relative Intensity			m/z	Relative Intensity		m/z	Relative Intensity
215.085	3.24463		209.066	10.1706			270.127	10.58		219.255	7.11334
227.085	2.78127		254.096	9.0972			282.127	5.69336		405.171	22.5382
239.085	1.55742		257.12	35.235			286.122	4.76664		433.19	100
241.101	13.7058		268.112	12.6542			355.143	8.54128		687.284	31.2506
242.109	3.02774		269.12	51.6076			360.137	4.57575		688.287	10.1541
254.096	5.84017		270.091	14.415			373.145	6.70145		702.307	54.8503
256.112	1.6054		285.138	8.2821			374.153	3.21464		703.31	10.3337
257.12	11.3933		286.122	8.07405			387.161	5.94275		746.234	11.5567
267.104	1.9423		295.123	8.63412			388.169	4.02713		746.296	34.6497
268.112	20.2479		323.154	13.0053			390.148	33.1522		746.316	10.7493
269.12	37.6374		351.185	8.45265			391.151	4.38059
270.091	3.95114		390.148	25.1495			391.156	25.44
270.123	1.95186		402.148	9.51962			404.163	3.93229
270.127	6.15827		405.171	36.9984			460.172	11.1349
284.107	3.60351		407.172	15.3809			461.175	5.9238
286.122	100		418.179	29.1458			461.184	36.3215
287.126	3.48112		434.174	100			462.077	7.74837
390.148	3.53911		435.205	12.9753			462.168	42.3476
391.156	13.3774		478.226	9.10536			462.188	3.67294
419.174	2.57852		479.153	9.83493			463.171	3.92199
479.195	3.21638		479.165	11.0846			475.2	5.09775
482.179	1.77039		479.195	11.9178			535.214	9.1348
			479.223	11.0074			658.257	3.6779
			479.229	11.673			746.297	100
							746.456	24.3626
							747.3	25.3793

## Sheet: Alanine
Standard			CSF
m/z	Relative Intensity		m/z	Relative Intensity
155.577	4.13049		226.078	3.77481
155.578	2.6184		227.086	5.57394
226.078	1.61956		252.081	4.52739
227.086	2.80662		253.089	5.61615
253.089	2.55133		254.097	29.9879
254.096	17.7368		255.1	4.95892
268.112	4.41238		255.105	4.60552
269.107	11.6785		256.103	3.83761
270.115	3.9368		256.112	4.39326
270.128	5.39844		268.1	3.47469
271.123	4.50418		268.112	6.0838
283.123	26.6114		269.108	16.0788
284.126	3.2405		269.116	2.83405
285.139	4.87278		270.092	18.0491
295.123	17.8641		270.111	5.03803
296.126	3.13495		270.115	5.03523
311.151	7.22147		270.119	4.64137
311.154	100		270.128	6.16459
311.157	6.65771		271.114	4.84397
312.158	11.1216		271.123	5.53284
			282.128	2.63691
			283.123	27.2985
			284.107	6.96576
			284.127	4.63338
			285.139	4.2013
			286.123	19.96
			286.142	4.35909
			287.146	7.98479
			295.123	22.4786
			296.11	4.28755
			296.127	3.27272
			309.139	3.44409
			311.137	3.60861
			311.154	100
			312.141	16.4339
			312.158	17.3938

## Sheet: Tyramine
Standard			CSF
m/z	Relative Intensity		m/z	Relative Intensity
168.078	1.95811		257.12	18.6933
168.079	0.967344		268.112	8.32904
187.581	1.79786		269.12	32.5622
187.583	1.15464		285.139	6.65621
194.085	1.55518		297.139	18.1869
257.12	9.45865		328.112	5.86501
268.112	2.23108		329.116	11.3676
269.12	11.7526		330.119	6.40894
297.139	9.91449		355.131	7.03147
336.15	4.24348		356.135	6.05316
374.154	7.49738		370.142	7.29439
375.161	40.7906		371.154	19.7095
376.165	5.33954		372.162	8.8615
387.185	3.92924		374.154	9.14251
388.169	33.1343		375.162	63.0738
389.173	3.29756		376.165	10.1278
672.283	7.71931		384.158	5.93126
672.298	100		385.17	20.4093
672.313	7.0295		386.173	55.4282
673.301	22.1703		387.177	37.2934
			388.17	56.1878
			389.173	6.64021
			402.168	6.94348
			672.274	20.1867
			672.291	86.2668
			672.299	100
			673.294	9.66975
			673.303	23.2402

## Sheet: Glycine
Standard			CSF
m/z	Relative Intensity		m/z	Relative Intensity
178.078	1.45998		215.086	6.25752
179.086	0.688651		226.078	10.4164
202.078	0.5837		227.086	13.4206
203.086	0.556324		237.07	6.1228
214.078	0.481569		241.089	7.88816
215.086	2.82664		253.089	17.9628
226.078	7.45187		254.097	65.11
227.081	0.625139		255.1	12.9354
227.086	13.4479		255.105	12.5223
228.081	2.62745		256.103	14.3435
228.089	1.10386		256.112	9.14364
228.094	1.67141		268.112	11.058
229.101	1.86404		270.091	6.3237
237.07	6.72117		270.111	7.79883
238.073	0.702816		270.128	8.5632
239.086	1.31579		271.114	20.7852
241.089	2.54461		283.123	20.2315
242.097	2.03014		286.142	9.47613
251.073	1.13135		287.146	28.9548
252.081	4.67011		295.123	19.7629
253.089	13.8333		297.139	100
254.092	1.202		298.142	11.4369
254.097	54.7445		309.139	6.48565
255.1	3.86617		341.12	8.42965
255.105	4.74674		342.128	8.83263
256.112	8.69257
257.116	0.919021
257.12	0.576311
264.081	1.11635
266.097	0.917729
267.104	0.796234
268.1	2.07338
268.112	3.29554
269.108	0.621688
270.092	9.26206
270.128	2.08163
271.095	1.08418
271.123	0.586867
280.112	1.0671
281.108	5.54942
282.115	2.99359
283.123	10.0751
284.127	0.810588
286.123	3.89843
295.123	1.91329
297.139	100
298.142	6.69117

## Sheet: Serine
Standard			CSF
m/z	Relative Intensity		m/z	Relative Intensity
270.128	7.29533		268.112	7.74006
283.123	8.36129		270.128	19.621
286.123	79.4736		286.123	21.8419
287.126	8.35731		287.126	36.4792
297.139	41.6056		295.123	7.32737
311.154	31.5998		297.139	15.1686
325.134	8.24222		311.154	26.5509
327.149	100		317.129	11.8172
328.153	8.70638		323.154	12.6946
343.144	49.8349		325.161	13.6395
373.155	49.3609		327.149	49.802
			343.144	22.995
			372.158	41.6985
			373.155	22.8209
			373.17	100
			374.118	11.3366
			374.165	7.85848
			374.173	10.9769

[truncated: 7 more sheets: Valine, Glutamine, Creatine, Creatinine, Putrescine, Hypoxanthine, Tocopherol]
