# Supplementary material for: Rapid Metabolic Profiling of 1 μL Crude Cerebrospinal Fluid by Matrix-Assisted Laser Desorption/Ionization Mass Spectrometry Imaging Can Differentiate De Novo Parkinson’s Disease
Source: Anal Chem. 2023 Dec 7;95(50):18352–60. doi: 10.1021/acs.analchem.3c02900 (PMC10733901; doi:10.1021/acs.analchem.3c02900)
Supplement: Supplementary file 4 — ac3c02900_si_004.xlsx [file ac3c02900_si_004.xlsx]

## Sheet: Sheet 1 - Supplementary Data 3
	QC1	QC2	QC3	QC4	QC5	QC6	QC7	QC8	QC9	1_1	1_2	2_1	2_2	3_1	3_2	4_1	4_2	5_1	5_2	6_1	6_2	7_1	7_2	8_1	8_2	9_1	9_2	10_1	10_2	11_1	11_2	12_1	12_2	13_1	13_2	14_1	14_2	15_1	15_2	16_1	16_2	17_1	17_2	18_1	18_2	19_1	19_2	20_1	20_2
Group	QC	QC	QC	QC	QC	QC	QC	QC	QC	PD	PD	Control	Control	Control	Control	Control	Control	Control	Control	PD	PD	PD	PD	PD	PD	Control	Control	Control	Control	Control	Control	PD	PD	PD	PD	Control	Control	Control	Control	Control	Control	Control	Control	PD	PD	Control	Control	PD	PD
Run order	1	2	11	20	29	30	39	48	57	6	34	4	32	7	35	28	56	8	36	26	54	5	33	19	47	12	40	14	42	17	45	9	37	3	31	25	53	16	44	21	49	18	46	24	52	22	50	27	55
Age										64	64	65	65	49	49	58	58	66	66	80	80	61	61	60	60	80	80	85	85	67	67	67	67	78	78	60	60	65	65	75	75	78	78	87	87	63	63	65	65
Gender										M	M	M	M	F	F	M	M	M	M	F	F	F	F	F	F	F	F	F	F	F	F	F	F	M	M	M	M	M	M	F	F	M	M	F	F	F	F	M	M
151.62403	111252.6875	133534.5469	139548.8281	137800.3906	117330.6641	146267.9063	174537.0469	160741.9375	155833.2344	161445.9375	149656.4375	180520.0313	212508	111055.2813	115061.9531	196443.8438	199933.8281	167119.4063	179392.6094	163824.2031	217259.5625	182341.2344	201963.8594	128230.9219	129393.4922	128622.5469	153265.5625	180512.9688	212615.4531	149294.0625	154509.1094	241811.3125	260878.7813	139607.5313	150853.2188	149883.9375	193949.2188	137080.0156	122127.7734	124501.4609	134764.6406	160580.4219	149430.9063	194359.625	22837.375	163391.3438	136021.875	162179.7656	156204.3438
151.62433	89253.70313	88749.28906	105870.1641	116027.9375	82993.10938	85315.33594	107426.9688	96554.5625	103400.4922	102125.3203	90247.8125	115703.4688	112211.5078	69649.22656	62817.89453	108463.0313	101303.2969	108864.9844	89478.6875	96765.5625	93595.83594	122561.3516	110353.8203	81507.44531	77239.00781	131963.2031	125037.7266	136944.1406	150825.9375	74397.82813	82864.63281	147813.4688	150926.1875	148349.375	120788.5078	103369.1172	114766.4453	77121.38281	72257.3125	93512.82031	76646.97656	91528.92969	114833.7969	166855.1719	7454.01123	111006.8125	103591.4141	76196.65625	91246.50781
152.47053	274584	255752.9063	319361.9063	342934.4688	217017.9219	234972.4844	254809.4219	224312.3438	231740.5	222846.3906	181333.8281	273226.4688	216256.4531	204076.2656	167217.3594	146026.375	153833.7813	325013.5313	242158.7188	202314.4219	140491.4063	197288.8906	190766.625	432998.0938	312456.8438	424132.625	362419.4375	390649.125	324854.9688	121653.8594	123266.5625	211585.3594	168867.1563	549970.4375	296282.25	243665.6406	207055.6094	224435.2656	185577.8906	325554.375	230578.4844	305548.0938	310151.2813	438600.8438	24257.9043	396172.5938	287021.7188	203766.2969	205485.375
152.47078	209462.2969	187230.4219	220946.4688	237432.5469	151439.125	159222.25	185303.5938	166067.1406	199979.7344	164226.6719	113060.625	230272.4063	173867.375	144235.4063	106955.1563	97597.40625	126057.4844	256859.9063	182691.4063	142977.4688	159395.2656	164682	130092.6953	381690.125	295420.2188	293989.5938	270048.1875	322176.75	281404.4375	95368.89063	105837.75	175798.6719	137963.8438	405025.9063	247331.9219	169996.9688	180607.7344	155235.2969	129385.1094	219510.1094	181975.2969	274327.0938	282217.6875	327866.6563	12407.12109	311615.2813	235908.9063	133106.2813	169582.7813
152.9227	28654.76758	24612.69531	29536.01172	30544.70703	28161.32227	32445.17969	27117.90039	31805.52148	26629.98828	21046.31055	27904.25781	17912.34375	26845.15039	19090.76758	29312.28711	24930.53906	26295.99609	22871.16211	31670.61133	28135.66797	24908.99219	26535.32031	31301.69336	28160.38672	25572.77539	20784.61133	33556.73438	24838.39258	21822.01367	16869.3125	23109.93555	20951.29883	33266.16406	20924.28711	25472.75977	23641.58789	22191.36133	19093.86719	26721.76563	26275.65234	24516.95703	23544.78906	26813.59961	24542.23633	23206.14453	17209.2832	28231.52344	23328.94336	19458.85352
152.92382	7692.636719	13348.28027	7606.291504	8651.862305	13429.32129	9195.052734	12404.52441	12666.68848	17603.17773	10611.90137	16771.19727	10953.06055	10690.20996	13098.0127	12389.30078	16559.91211	15391.58203	12208.43164	11688.73535	11919.86914	14574.37402	11356.63965	11329.01074	11050.18848	11301.54297	12117.24805	8905.964844	9759.013672	9288.990234	14758.18066	14659.91016	10672.0459	11735.28223	15351.4209	8222.65918	13414.19531	14870.38965	14093.94531	16240.43066	10480.93555	10399.34668	14257.13184	10907.7207	8086.744141	28303.38086	13567.86133	11585.21875	13219.51074	14172.94727
154.05354	187049.6563	158243.2188	223265.5938	244356.3594	217138.1563	228990.1406	202045.6719	232108.7188	217314.9688	169007.5625	221715.5625	162676.4219	212439.1406	175486.5313	232054.9219	169528.3594	149657.625	206077.4375	257102.3594	184154	146704.0156	169605.1719	210141.25	181867.0938	224070.875	193496.6719	257000.4531	204774.3281	243429.7031	153948.4688	153762.0938	159582	169446.8125	192475.8281	244597.2813	209044.1719	198490.3906	163652.5156	216562.6875	197103.7188	200477.4219	163576.4063	220254.4219	262882.875	145905.8281	173725.7813	244215.7656	179456.875	157341.4688
154.63433	55566.02734	46072.60156	59176.73047	65937.53125	59807.69531	61585.21094	55369.61328	66449.89063	61669.33594	49155.00391	58106.24609	42386.85938	54944.43359	41452.98047	60077.59766	46675.14844	48524.375	51442.05469	54102.85938	52262.35938	49597.16016	43037.55078	57893.61719	50702.91797	63910.77344	47097.19531	61138.37891	52953.47266	53865.50391	32544.3457	49154.58203	44313.44141	59270.55078	36568.66797	57810.92188	51059.29297	56156.57813	41220.5625	57168.67578	56986.22266	59058.72266	48863.83594	62311.85156	65942.44531	39157.36328	41582.34375	67693.09375	52754.57813	55501.66797
154.63548	31011.60352	22061.67969	28550.4082	28314.5293	27779.55664	31163.86523	27706.53906	28329.78516	28692.72461	25582.17188	27189.67578	25701.73633	27849.35547	23328.91211	28439.87305	35026.58203	31585.79688	29813.96289	27709.79688	26908.9707	34898.64453	23778.24023	29473.46484	25947.07617	34755.86328	22901.4707	24778.73047	26021.70898	24285.44922	36060.16797	35097.56641	25362.57617	31941.5625	19413.88086	26242.11133	26713.61328	33159.97656	25493.09961	30465.85742	26717.43164	25707.95508	23199.7832	29442.91992	22951.6582	41257.46094	26915.48047	22513.21289	29469.57227	30436.86914
156.26102	6146.224609	7305.27832	7280.385742	6426.025391	5252.789063	7191.010254	3727.171875	6784.554199	4811.94873	4837.570313	9020.353516	4666.170898	5419.364258	6603.882813	7194.181641	3023.819092	6202.885742	6310.584961	8935.599609	4433.941406	4450.665039	7843.17041	6471.246582	8173.160156	8627.115234	11088.52246	12330.33594	6321.379395	5415.410156	4054.077393	3606.117432	3888.248535	5023.821777	13309.18164	11272.52832	10306.41602	8993.543945	11384.4668	9358.330078	8202.892578	10200.5127	6797.273926	9589.224609	10306.48145	10010.83887	3790.125488	8349.295898	9987.663086	9251.240234
156.26225	7357.018555	9807.189453	8514.638672	5972.978516	4361.018066	8118.140625	8537.472656	6895.713379	5416.307617	5987.000488	6262.541016	7017.570313	6107.844238	7667.620117	6557.786133	8544.438477	5520.515137	8450.601563	6783.861328	5924.675781	3778.297607	5175.165527	7883.285645	5220.921387	12094.25	13990.83984	7406.392578	6955.837891	4347.936523	6914.311523	5187.539551	6340.179688	3352.416748	12563.43359	5073.42334	7476.001953	10711.00488	8288.060547	7792.971191	6898.282715	13618.37695	5210.719727	6480.315918	7862.050781	14846.70898	8325.170898	6981.230957	8086.410645	10033.92383
158.07423	28591.71289	27750.89258	37423.37109	34707.60156	32324.68359	33790.73828	34135.07031	37435.62891	35703.20313	26737.92773	30253.82813	24394.26172	43257.91016	26091.51953	29619.92383	33388.96875	36875.38281	29729.75	35214.99609	34567.16406	36494.73047	23935.38867	31129.81055	26390.84375	39469.66016	18807.52148	33772.27734	28332.65039	34382.48438	27315.06445	39907.78516	25336.64063	40441.0625	16996.44531	29938.11328	29233.3125	33534.22656	25126.56055	28548.06445	29696.0957	34842.58203	24633.58984	28621.50391	30359.70508	16429.36523	34176.10938	37938.45313	25148.69531	29107.94141
158.41212	1300053.625	1090189.75	1281273.5	1233449.75	1094667.25	1077826.75	1011185.688	1099803.5	999605.9375	1070325.75	951229.5625	1032519.5	1000134.313	981806.8125	963608.625	890243.9375	827253.6875	1195376.125	1049433.875	998519.75	918490.8125	1069235.625	970322.4375	978839.4375	1030969.688	1045274.188	1064660.625	1149487.75	1039427.125	806239.6875	804452.125	959294.125	941434.0625	1044161.625	962039.5625	1002598.125	948908.875	872736.375	938313.75	1005330	854259.3125	965425.875	1048705.875	1295921.25	781693.125	964833.75	1101469.625	895344.5625	847287.4375
158.4127	115745.6406	122028.3594	125387.2422	137422.1875	150727.5938	158893.9688	151193.5625	147645.1094	135000.4844	135313.2969	171470.6719	118095.0938	162649.875	145477.8594	170226.4531	162987.2344	143878.6406	138836.375	163986	175555.5	151344.6406	128061.6328	171788.4219	153896.7656	140341.4531	113293.6563	134026.0781	135616.2031	159208.7188	167189.0781	161563.5625	145717.375	165108.6406	89563.22656	129940.6875	176322.4844	144633.0156	178687.3281	161488.0469	140212.9531	136964.9688	162309.0938	140365.1406	161923.4844	168660.1406	143160.9219	148350.2344	163244.0156	144709.2969
158.41306	261955.6406	222088.0313	254173.2188	204308.6719	120019.2656	128653.3672	85721.02344	71555.80469	56348.80078	210262.2188	117956.9063	195979.8906	110283.1719	192532.0313	107688.4531	99595.49219	55280.3125	222042.1719	97590.36719	135881.8125	54663.58203	205081	110821.9922	166973.0156	66151.4375	231176.6875	91196	191320.625	85324.66406	110919.7813	52803.16406	159074.4063	78707.21875	245959.0469	104709.6953	151577.5781	58145.50781	149350.1094	60523.25391	135226.3906	62461.92969	155086.4063	66469.29688	204085.9219	49082.01953	133867.8125	58770.39844	131329.2969	46229.78125
158.41322	250107.7656	208653.2969	216938.7656	219175.7344	203603.5156	219582.4375	182356.375	191562.1406	154175.9375	202320.9375	191489.5156	187537.4531	186371.7969	172360.3281	180842.4375	155577.9375	122760.6563	196066.3438	196076.7656	180079.0625	128646.3984	204463.3438	175545.7969	173520.125	180205.2344	203568.8281	210676.2344	212787.0781	199129.5625	136712.7813	114461.3359	154569.5469	147754.2969	202883.1563	182821.5313	201400.375	157362.6094	159218.7031	163641.5625	191298.1563	135755.5938	166436.7188	187298.9531	266464.0625	135885.75	181776.4219	171696.6563	174361.0625	137560.875
158.63901	69417.33594	57443.40625	77280.00781	93402.98438	89436.45313	87386.83594	87505.96875	98802.55469	95335.60938	59290.79297	72368.17188	55924.66016	76598.29688	55570.03125	88938.00781	65366.31641	77667.25	68262.63281	94265.70313	65210.78906	72960.75	56321.29297	71858.32031	73805.22656	92996.29688	66687.90625	83645.17969	71126.71875	79341.52344	61113.94922	71909.24219	61134.88672	80912.96094	55057.625	80139.77344	76238.03125	82083.20313	58866.49609	80951.96875	76564.07031	88060.88281	64689.375	98724.125	90732	57459.55859	73820.63281	102017.8359	80136.875	80043.92969
158.64015	63338.77734	51011.44922	63897.35156	70775.50781	67999.55469	64402.39063	65928.76563	71553	64525.85547	47839.96875	62448.40234	53086.32031	66677.80469	49503.42578	60111.53125	75757.57031	74485.94531	65120.78125	62524.52734	66390.01563	73648.48438	59201.62109	67756.26563	54027.28125	63797.12891	55050.98047	64989.59766	53266.59766	57731.08203	64620.76563	72317.29688	53926.64063	71386.97656	53493.20703	57680.65625	54797.81641	64911.39453	59014.25391	68214.40625	60292.05859	68741.25	52333.41016	64211.55859	63556.11328	73367.74219	63021.99609	66065.125	59349.23438	66075.125
158.81342	258912.1406	228539.6406	254116.5781	254600.9063	217816.5	226613	201972.8594	205782.7969	188514.2969	226367.3281	199240.0156	213887.625	205409.7969	207154.3125	196231.0625	170607.2813	157212.4688	250211.6563	201080.1875	203222.8594	158781.1094	230368.9688	200779.5781	204432.25	202582.6875	237354	220298.1875	240399.75	211323.1094	155627.6406	145191.5469	190801.3906	172933.3906	214869.4063	192669.0156	208106.7656	170623.4688	184498.5938	176331.5313	214337.5938	182103.4844	193756.7969	197122.2969	269921.25	119112.1406	192122.2813	203336.7813	185531.9688	155197.3125
158.81372	140092.0781	139583.9844	134063.4531	118314.3906	119335.2109	116487.875	112885.5234	119201.3984	124211.5313	137174.9531	112334.6406	133534.0938	103650.8984	118631.8281	111227.4297	98202.4375	100316.5078	137093.1719	121046.0391	110412.8125	117166.6016	128635.2188	106550.3047	105472.0938	120053.2656	118857.9609	117707.6875	133529.9688	118905.8281	104660.2656	102350.0625	117757.8047	111670.5313	112316.0703	96133	122396.7891	126836.1641	113492.9063	120083.4141	94500.35938	104168.0781	109852.2031	122399.8594	131956.2656	128415.3906	111592.25	117327.3359	102385.9531	107565.9453
158.92564	50435.12109	49161.23047	59072.26953	69835.5	71552.25	64872.47656	67796.59375	75366.92969	67516.98438	46843.67969	61967.47656	41336.97656	65052.01172	41141.33594	66409.09375	63327.84375	63618.36719	53538.93359	61840.84766	64163.85938	62784.5625	46874.07422	64499.80859	55288.46484	67590.98438	40286.97656	70280.33594	54270.5	56323.84375	44477.91016	61419.39453	47712.15234	72826.55469	44057.9375	63736.26172	52021.94922	63377.33984	46949.05859	58772.57422	60404.55078	65673.02344	51770.92578	74324.0625	66719.46094	46199.22266	47402.70313	71493.88281	56995.30078	55902.3125
158.92682	33781.69531	31914.83398	42210.07031	44216.59375	39902.82813	42710.75781	40051.03125	43135.19922	37411.10938	28907.18359	42272.50391	31815.83398	40864.76953	29756.18164	40414.53906	39690.35547	37304.24219	33671.07422	33623.01172	37150.57031	34086.73047	36633.17969	41030.19141	32289.11914	33811.41406	38149.32031	48547.58984	38300.4375	35437.19922	34407.82422	36178.25781	31633.8125	41065.67578	33877.77344	36685.1875	35264.91406	35653.77344	28733.66016	39008.09766	35260.27734	38839.29688	31558.94531	38192.00781	36915.73047	43224.66016	35382.16797	39972.11719	39101.67969	36698.63281
165.60852	78757.79688	75201.61719	93082.21875	79900.94531	78691.33594	76675.21875	67055.32813	73110.10938	63982.07813	64700.10156	70297.82031	64022.57422	60059.38281	65263.15234	73653.17188	59057.39844	60462.76953	74288.625	61802.09766	67502.78906	54834.19531	70176.14063	67521.97656	65275.71484	71408.70313	74861.64844	82743.53125	72946.24219	64683.06641	49280.56641	56228.875	56669.45313	67779.46094	74546.48438	66977.92188	73101.66406	74326.40625	63482.83203	71198.51563	75614.20313	71336.49219	59248.78906	69928.42188	83854.40625	62483.67969	60876.76953	74496.54688	70084.80469	56818.24219
165.60888	49600.61328	50497.44531	50598.20703	47378.28516	45754.95703	44472.29688	37870.83594	44328.22656	38173.63281	41481.28906	37066.66016	40337.56641	35168.43359	38795.07031	42739.94141	40585.17969	33239.25781	36693.65625	42082.45703	35359.26172	30597.17383	40471.48047	37440.95313	32822.30078	44163.33203	49870.07031	52448.6875	42401.55078	34594.03516	38593.17188	32337.27734	31959.49609	36963.04297	56178.64453	36175.08594	56432.80859	50553.02344	47985.19922	50173.48438	38959.76172	35375.11719	34587.8125	45362.08984	41669.98438	62106.45703	41709.98047	43414.80859	43980.4375	36580.52344
165.78942	16102.80078	13328.66406	17051.24805	15467.64551	12456.96191	12628.03809	19623.59375	14157.30273	11872.97949	16909.64258	14905.90625	13923.38184	10590.69531	14688.11914	17071.42188	11069.42578	14671.57422	15204.85449	15411.18555	13060.625	12860.1377	11369.45508	9697.552734	12946.01758	14455.45898	25625.78516	16328.17871	20151.54102	19039.34375	10284.78125	8739.574219	11681.72461	11060.81738	28184.4707	19998.92578	14394.2168	15316.18164	16166.49805	16856.89453	13298.5459	19526.45703	11412.67871	12702.67773	23671.6875	11000.95898	15002.68164	21564.25977	16248.06641	11674.75488
167.67278	76791.52344	69232.19531	93194.53906	99546.08594	78623.625	83012.40625	98518.83594	85649.64063	111948.0234	14116.71484	15301.15234	8316.539063	9709.0625	101792.3281	97585.25	8800.364258	12963.14941	13229.12793	16524.48438	9497.800781	6899.655273	9576.460938	8773.654297	10724.69043	15097.64844	17682.44727	26753.63867	12934.49316	13715.21973	485835.6875	413542.875	8794.78125	10778.00684	1412950.375	1037253.063	9136.385742	10899.19922	11133.10059	14994.69238	12420.13086	16108.5166	8622.214844	16165.33887	13852.59082	3878.276855	16108.79883	15068.9043	9889.301758	10419.44727
167.67307	46270.83984	48207.42578	48915.39453	58600.98438	47254.02344	43171.56641	63210.34766	55561.95313	63651.30078	14217.73047	11286.84375	8763.025391	8998.695313	73328.59375	53705.68359	8531.65625	16521.90234	14030.5293	11754.8584	9864.631836	7031.817871	13402.22266	9334.436523	11181.15625	14826.25684	13361.91309	21667.9082	13136.71484	12886.47559	605594.125	593620.3125	8373.990234	10194.11328	1265724.25	1034817.375	9154.998047	11159.66602	9236.833984	12265.46973	14300.40625	16477.7168	8055.631348	13593.21191	15376.6748	7349.025879	16600.90234	13041.16016	9692.705078	10866.37207
170.45612	147046.9844	143811.7031	189751.1719	212801.0313	150220.9375	150522.5	187445.2656	145209.6406	190912.75	193947.5156	206159.9375	93467.51563	97301.96875	230483.4219	214859.1719	74562.64063	82145.24219	170788.0469	153820.2188	33490.57813	32504.5957	104834.4219	115522.3125	100694.4375	89433.57031	252786	241911.2344	195071.9063	170434.5156	135648.9063	148821.6719	144509.9844	151051.9375	248534.8594	181962.7656	58527.79297	67836.57031	168791.2656	184982.7656	233769.75	211673.9063	208520.8281	265644.1563	238698.3594	13718.86426	160600.0625	152376.5938	258973.4844	261934.7031
170.4565	91124.53906	98205.10938	113263.4688	124568.8984	88425.99219	81743.69531	113136.9922	94112.72656	114374.6094	145762.8594	124809.7891	54687.10156	55739.30078	165375.9375	137495.3125	40080.30078	62813.27344	112164.6328	91202.85156	19827.79492	21960.86523	63149.37109	58248.76563	55969.23438	49399.43359	157903.7813	150356.6094	121390.9531	109644.2578	107958.4766	115756.2188	97146.92969	86495.02344	177389.8125	99454.35156	33482.59766	41515.56641	123755.6016	125756.4453	140816.4063	130676.8359	144840.5	182289.6875	145227.6406	9440.727539	108298.3516	105693.4609	197633.3594	195515.25
174.41098	420597.0625	310584.9375	331651	271793.25	155939.9375	159390.5	128372.6719	147648.5313	140056.4531	297063.5313	131157.8594	285344.7813	134709.1875	275488.7813	132577.9531	126054.3281	120243.9688	303089.625	128067.6641	166340.3906	104303.4766	294568.1563	129513.6406	228531.5781	131239.7188	299921.375	135467.8125	242553.3281	121629.1406	161365.6094	94813.60938	231021.3438	118160.3281	301385.1563	127282.5078	174393.1563	128821.5234	208530.6406	121642.5781	198211.3906	109476.0313	217512.75	136929.9063	229809.2969	88553.25781	165973.8594	127615.5078	160727.1406	116563.7422
174.41145	3246234.5	2897510.75	2849064	2812407	2773131.25	2811448.5	2492985.5	2876553.25	2585931.75	2731780.5	2385213.75	2848108.25	2587395	2542713.5	2352524.5	2526981.25	2249889.5	2588906.5	2366704	2594251.5	2350153.75	2943987.75	2578011.25	2518738.5	2556091.25	2047848.25	2567804	2621581	2205398.5	2177057.25	2139390	2649355.5	2673005.25	1762888.625	2398109.75	2033834.625	2095061.875	2091605.125	2152303.25	2502495	2371673.25	2486208.75	2321834	2232470.75	1739034.625	2114970	2198567.5	2155155	1998325.875
174.41181	3927607.25	3956267	3672724.25	3783337.75	4243618.5	4225954.5	4135150.75	4194248.5	4161285.25	3797341.5	3820860.75	3955892.5	4211158	3785954	4066840.5	4493672	4265488.5	3633744.75	3839388	4248778.5	4441830	4005751.75	4132147.5	3746895	4022889.75	3131733.5	3619517.75	3711032.5	3676886.75	4144298.5	4233735.5	4224672	4651418	2312998.5	3463884.75	3542355.75	3784298.75	3725805.75	3812652.75	4008227	4053554.25	4016921.75	3779572	3233058.5	4430602	3824568.25	3406239.75	3788140.5	3841391.5
174.74575	152539.5469	131215.9844	139626.7813	160504.5938	142679.6406	148482.375	139300.375	144707.1406	140241.6719	116171.9766	110920.0625	125206.0547	119229.6406	112895.7813	118852.0078	106789.9297	99335.38281	130330.1406	129841.5078	117222.5859	90342.36719	115129.2656	108368.8516	116302.5547	126084.5938	134564.0938	135624.25	119888.9609	116063.7422	93784.89844	89829.74219	107072.3359	105507.2578	117252.5938	110918.875	128263.8672	114169.2734	107210.9688	114142.6953	135123.1094	102225.2891	115872.5469	133019.0625	155499.2344	79580.01563	134784.9688	117206.9375	138647.6719	107850.9844
174.74595	393776.1875	351055.5	315614.2188	307260.9063	258802.7344	274783.2188	246785.7344	271206.6875	247834.5625	298707.25	216667.8906	301684.9688	215893.6563	286273.1875	223635.9063	202427.9375	195063.5781	308473.7188	232687.7813	230936.125	190633.25	304425.6875	206241.7656	250401.4063	251128.2969	268950.1875	241651.8594	282176.0313	221140.2813	208674.1719	181092.1719	272812.1563	213850.6875	215210.0625	214055.9375	216370.3906	191391.2344	225063	218875.6094	246806	202038.0156	250254.3594	242464.4844	264913.125	143374.8438	217531.1719	216464.2969	209223.2031	205848.7656
175.63779	14204.70313	15932.15625	15142.1748	14572.4834	9992.21875	12367.1582	23832.9375	14132.7373	16273.6748	14219.68848	20189.48438	11050.52539	9497.099609	16991.0293	12105.75293	18084.81641	15226.09863	15983.98145	11597.46484	9116.21875	9683.681641	10110.45605	10932.09668	14213.52637	13471.78125	27823.9707	17942.87695	13612.6875	11704.80078	10274.91699	8831.005859	10416.87695	11073.62109	18157.11328	13593.85449	16680.66992	16114.13867	14209.66113	15778.41309	13391.91016	24335.58789	13045.28125	18725.24023	22799.46289	15826.01172	15153.18848	11925.75098	13008.8457	13587.47363
178.41145	221917.6094	183910.1875	170470.4375	115532.4375	116578.0547	109784.6094	107638.6406	111353.4844	96436.16406	170252.4688	109267.4766	178096.0156	97186.53125	159521.3906	106226.6875	94673.86719	98561.92969	154611.6719	105534.6719	101127.0391	86653.27344	188399.0625	103838.2656	107579.3047	103380.5469	144856.2656	102621.75	123052.2734	103067.2031	105324.5781	89422.32813	133356.8281	89107.50781	156943.7344	86051.5625	112875.8906	92741.45313	107542.3516	102226.1563	107836.7031	88084.17969	110355.2188	102287.75	114102.7422	114257.9453	110366.9375	109356.9844	113281.125	100001.0469
178.4117	572234.625	541349.75	504594.4688	456966.5	447877.5313	404877.5625	349560.7188	383624.7188	324401.5	479134.7813	374576.4375	537219.125	354481.4063	487844.0625	383263.2813	436306.3125	338598.9375	469106.5	362043.9063	410783.0625	296366.5625	588661.5	396534.4688	403120.375	346076.1875	480141.6875	402481.4375	430084.0625	320847.3125	415453.5625	327268.5938	426340.0313	355551.25	370952.2813	353521.8125	411926.7188	355364.2188	397739.2813	383784.3438	438251.6875	316710.5625	408541.1563	370024.4063	379580.1875	527671.75	376721.0938	348561.375	412857.75	336084.7813
178.74626	558500.25	668648.375	574829.25	519318.1563	680201.375	634648.8125	652377.875	560588.4375	597327.0625	708493.5625	741558.9375	702672.3125	646834.0625	745707.75	726420	810636.5	770354.5	584954.0625	635771.3125	748003.3125	742189.875	732538.3125	764262.4375	607914.3125	591665.375	621683.375	508165.3438	563926.9375	587631.5	808669.125	767610.3125	719178.0625	733902.75	405351.5	494704.125	682250.75	672011.875	756401.3125	683409.8125	648115	645558.1875	697492	592364.0625	507481.5313	1061044.75	660494.0625	560598.5	745993.6875	763143.9375
179.08125	71116.36719	66688.46875	65901.28125	62314.01172	70611.15625	63366.08984	64624.34375	56997.54688	62141	67864.59375	61287.23828	62799.70703	64154.01172	65797.78906	68896.84375	78059.45313	69033.92969	64726.66406	61228.22266	69515.82031	65649.64844	68218.03906	63891.72656	60966.14063	56098.71484	57839.27344	58818.91406	64278.35547	60860.19141	72177.71875	66613.32813	67610.96094	68072.78906	59933.36328	57929.06641	65185.8125	59604.17188	72006.86719	64833.46875	63478.53125	64674.19531	70494.5	55951.375	60102.91406	92223.67969	67986.02344	55309.34375	70631.39844	73520.34375
179.08362	1291133	1439366.125	1257356.5	1245081.5	1423789.875	1474935.375	1487059.375	1365882.875	1368000.875	1521650.5	1551247.875	1439682.875	1493123	1557181	1559949.625	1611975.5	1518761.875	1365476.375	1406424.75	1561659.625	1570998.5	1489206	1575844.625	1363137.875	1364230.375	1234320.875	1264989.125	1354828.25	1397655.375	1615486.75	1541771	1644846.625	1695916.125	854956	1207297.875	1334820.75	1369603.875	1602093.375	1439557.5	1429731.25	1462888.75	1576902.375	1385415.5	1225755.75	1528101.375	1408685.75	1205431.625	1550577.125	1468770.875
179.27319	285575.9688	261453.9375	338196.875	342798.375	238835.0625	259621.8438	281357.1875	264489.6563	260945.8438	287110.5	239878.5313	289846.0938	265821.3438	213570.0469	192811.8906	199009.7188	228619.125	322955.7813	267403.6563	225633.0938	187467.4219	261885.1875	249830.6875	273906.25	228152.0313	379336.8438	341381.4688	361232.75	333515.4063	157676.9844	160771.7969	281993.9688	252203.8281	415341.6563	268965.8438	299154.9063	268349.5	237093.1719	213287.9531	273842.2813	228688.125	255529.4375	294144.75	470116.75	33666.00781	325870.3438	277552.0313	233320.5781	237225.4844
179.27344	196614.7031	178587.1875	215213.125	218629.9688	152629.4531	157588.0625	178307.25	167777.4844	189752.7344	196394.0781	152618.8594	199333.7656	169010.5625	143231.4688	111445.375	125357.3828	167670	217246.8594	174445.7031	139406.75	140982.1875	189259.8594	160250.5938	168942.6875	161700.2031	250822.8125	239843.5781	243425.7656	217530.8438	110283.5391	126000.0234	199297.4688	173008.0781	296395.5313	176096.3438	202803.5	210486.7813	157950.8906	146305.8125	163866.3281	140877.4063	170760.3438	207714.625	302142.2813	25558.42969	224437.4531	200927.8906	158840.8594	194909.5625
179.27364	132809.2656	128640.7266	137342.0781	159008.5313	130820.2813	137177.875	158579.8438	147281.8281	155809.25	153915.0156	132499.7344	144046.9375	149561.6094	113649.4141	101141.6406	128751.6563	157515.1563	170953.0313	159525.1406	121584.7813	143400.4844	148251.7656	140116.5156	127490.4844	136006.5469	157938.7969	194684.125	179443.6719	188577.5938	118834.3281	126833.0547	183104.1875	172130.8438	202192.6406	146420.9219	161259.2969	192168.0156	129432.4063	125866.0625	128837.9141	121954.1328	136947.3125	176535.625	204941.0625	25868.94922	171296.3594	160734.8594	143084.9219	166960.7344
179.41816	357761.7813	418063.5938	372182.375	348337.1875	397813.5625	413608.375	418443.3438	376661.4688	389254.25	481128.625	468874.8125	430441.8125	419806.3438	485447.625	472261.8438	481565.8438	436444.6875	401277.5938	425621.4375	458124.125	437512.7188	447406.4063	460840.375	401390.3438	391759.8438	380087.625	328912.4063	389063.3438	423976.5625	492213.0625	447058.875	514216.625	459284.75	254319.6406	329352.8438	419365.9688	370483.0938	499327.5625	419643.1875	423865.6875	408646.4063	502583.5	391209.8438	352637.9063	484103.25	434651.875	370380.7188	479392.1563	454574.25
180.40827	385314.1875	311775.3125	289693	245137.7813	166257.375	160725.9844	131850.6719	123686.7891	118152.0156	276375.625	134695.9688	280272.125	135515.7656	261693.7656	131251.5	140428.3594	108655.2344	267565.4375	125295.6641	167145.0469	97206.09375	295793.3438	144238	179305.2656	112642.4063	241102.1094	121015.625	193981.9844	117635.4453	160093.1875	108817.8047	225774.8281	115584.3516	267940.6875	136488.1406	166317.1875	109098.2656	169574.7813	114445.0625	184153.6719	99735.875	182492.6875	124328.3047	202169.5	116341.6016	164582.9844	116075.6797	158687.4844	112411.1094
180.40874	2419439.5	2551393	2234989.25	2232949.5	2528141.75	2354017	2224017.5	2228821.5	2150617.5	2411747.75	2227643.5	2595734.25	2292474	2456127	2334410.25	2758910.75	2402312	2204501.5	2091263.375	2454997	2325654.5	2692377	2453000	2244118.75	2117312.5	2028386	2050640.625	2261146	1955620.625	2576991	2391247.25	2580873	2555503.5	1541913.125	1983629.875	2211647.25	2096831.75	2255333	2145661.5	2419619.25	2220990.5	2436257.25	2089948.75	1817637.875	2824923.75	2221252.25	1890000.875	2362496.75	2169249.5
180.74324	774743.6875	884735.75	756483.875	739808	898326.375	864566.375	860242.75	774956.375	818037.625	897448.1875	913896.125	892127.5	877016	967477.5625	935290.8125	1059889.625	984734.6875	798879.9375	824392.0625	980582.625	969622.625	931500.4375	968431.6875	821678.6875	787437	763023.3125	664499.1875	745333.75	785618.375	1076210	997277.125	1006468.375	984313.1875	530941.1875	648787.8125	898222.125	833262.375	994966.8125	889035.3125	886932.3125	851349.3125	958298.1875	779832.5	668531.3125	1224335.625	879501.4375	730804.25	947018.5	910668.375
183.75566	306766.625	405137.5625	243866.6563	258753.6875	337120.1563	304139.5938	265313.875	219395.7813	257091.2188	320038.4688	282564.0313	376207.4063	251892.6719	410230.6563	338728.4063	415948.8125	293651.0938	262393.9375	241037.7188	283167.5313	244439.4844	348584.4688	283043.4375	290621.7188	241515.3281	265175.0313	185584.5625	252439.6875	198775.3281	501226.9688	357351.8125	413484.625	310867.5938	187560.1719	213794.4531	297183.3125	218060.25	329638.5625	260378.8438	332509.8438	250722.4531	356203.2813	246100.1406	163862.1719	515993.6563	308294.5938	203735.625	329571.6563	327536.1563
183.75641	337477.5938	453865.625	279121.4688	291928.9063	408989.2813	390638.4063	380737.4375	286827.75	360509.125	407188.5938	447070.0938	414392.3438	377516.0938	526789.625	502696.75	569281.875	467425.125	329905.4063	376580.3125	433677.1875	427849.0938	425443.5313	445129.7188	370926.8125	344844.1875	292776.1875	211530.9375	285561.75	306686.625	668296.3125	559975.625	548113.25	463421.1563	208628.2656	253062.0625	428066.9688	329784.9688	498307.1563	425570.875	413635.5625	378333.3125	512576	349504.4375	212135.5156	745166.9375	422395.3125	318673.7813	493715.125	516549.8125
184.08726	308440.75	248313.7188	263905.7813	218208.3125	121496.4844	135362.6094	110081.4609	101577.5078	93086.25781	242840.6719	115797.9063	242087.5938	154036.8281	212199.2344	110029.5313	137542.2031	101125.7188	262646.5938	99395.17188	162357.1875	87010.40625	218281.625	119448.3984	190536.8438	100994.6875	214428.625	99233.5	230000.2344	101240.2031	167119.375	108222.7109	222337.5313	115678.8125	252587.5469	105113.3047	170974.8281	103845.1875	180907.2188	86527.625	163116.9531	88188.95313	179926.2656	87752.72656	177025.25	45314.31641	166821.8281	95393.36719	134395.3594	85597.96094
184.08748	298599.6875	298343.625	267160.1875	290524.3125	248417.3125	286071	252905.0469	243824.4219	217633.1563	261569.875	215187.7188	260280.6094	280070.6875	238863.1719	237298.7813	234072.6406	213297.4219	298259.5625	244541.7813	240347.75	177004.625	247174.2344	200604.2656	235119.6094	234560.625	257822.1563	217345.3438	265560.3125	230663.9844	247179.7031	210885.5469	277988.9063	223697.875	224221.8906	177584.9219	301155.9688	248881.8438	254384.3125	210056.3281	247943.7031	181048.4219	231407.7969	215622.2969	290246.1875	83933.89063	329811.2813	249293.8594	246438.6875	200757.3438
184.08765	1265830.125	1453219.5	1137026.375	1166639.125	1272361.875	1521506.5	1569038.75	1432257.625	1373199.5	1465080.125	1416907	1655238	2127286.5	1368918.625	1579643.625	1910821.375	1886209.5	1449181.625	1565463.125	1769514.375	1942839.25	1460872.375	1466288.625	1349258.875	1444151	739789.9375	1059201.5	1355562	1408368.375	2132431	2083609	2090981.625	1940432.75	727873.625	1030731.313	1785572.375	1856878.625	1487357.625	1385328.875	1216647.25	1423011	1543191.75	1201526.625	1121870.625	670565.6875	1931349.25	1503805.375	1441146.125	1266168.625
184.08814	1149585.75	1327480	1055803.25	1102640.75	1195569.5	1437120.875	1523828.75	1378001	1350519.5	1410394.625	1388795.375	1521187.75	2035910.375	1316396.25	1552867.625	1864318.875	1849682.625	1390870.125	1541940	1724547.25	1942563.875	1367476.625	1425708	1313151.125	1411447.25	733649.625	1032661.75	1267447.75	1400010.5	2106030.25	2058673.625	2019900.375	1908617.75	693239	978632.125	1780474.125	1835261.5	1478467.375	1390198.625	1192929.25	1414652.125	1545937.125	1198996.5	1100861.75	692228.5	1846187.25	1486515.125	1438063.75	1300386.75
184.08954	96219.82031	85476.94531	135915.1875	159881.125	127127.1797	139478.8125	161353.9844	141690.25	180978.8125	119108.4766	150140.2188	96183.75781	133727.7813	96501.67969	130500.5859	75783.21094	108911.4844	145605.8594	177694.5938	119495.6484	123906.0703	60007.78516	102821.125	165406.2031	168678.2656	232967.1094	258862.875	183160.2656	222275.5625	50791.02734	73131.57813	75105.01563	98885.375	133857.8594	131689.3125	154984.25	180360.9375	161958.0938	167910.0625	125761.5859	133130.75	123446.7031	171584.7031	217679.0625	21937.49219	208516.3594	210679.7969	100743.1641	134199.0938
184.09016	91193.875	102412.7578	57919.04688	63700.76953	72912.42969	65136.02344	50069.85156	48649.33594	45025.87891	73456.23438	66913.39844	86478.33594	52569.82422	98328.99219	73719.89063	84399.05469	62016.94531	68186.32031	54301.76172	60770.59766	40129.28125	82806.84375	55335.73828	66527.07031	47000.66797	70115.79688	40961.29297	53380.03516	47130.40625	105480.9375	73642.48438	99485.60938	57943.78906	59681.07813	53556.36719	73846.73438	49858.80078	81460.39844	60946.58594	68482.28906	45375.98828	80732.19531	57660.00781	44475.23828	70137.29688	61394.01172	42677.93359	75965.01563	63745.17578
184.09056	93711.38281	103775.3984	63556.26172	74101.1875	95591.03125	85225.88281	74037.77344	62823.49609	64853.58984	76563.40625	99118.78125	85083.89063	65689.46094	116955.0859	93431.4375	99186.39844	78772.76563	72872.46875	67553.25	74676.78906	52769.39063	87751.40625	85737.92188	78012.29688	62505.03516	85343.26563	54608.08984	60597.76172	69211.71875	109376.5	84741	101754.7891	75062.4375	70984.67969	69071.28906	82070.44531	59721.73047	109695.9531	81369.11719	85825.90625	68141.21094	86443.64844	72250.11719	64577.69922	169954.3438	71578.82031	55182.92188	92171.15625	85661.74219
184.41559	194546.5	223690.8438	172755.5781	169046.0625	186477.8438	185416.4063	184441.0938	163900.3281	158959.2031	230678.3281	183089.7344	210547.2344	182338.75	250133.8125	199842.6406	196438.5156	168056.5156	208581.2813	184340.7813	191520.8438	169998.4531	209011.2344	184051.5781	195619.3125	159355.7344	165024.5781	160070.7969	221896.2813	184985.7031	234951.125	171417.5	284650.1875	215281.6719	148078.6875	151768.375	175870.3906	151847.7031	217426.0313	175197.7188	187094.9844	154841.5156	227941.1094	177763.1875	178934.9688	131496.9531	180653.125	149893.1406	204618.625	176297.3594
184.41626	211210.5781	250261.6719	210828.7188	197537.125	221946.7969	235083.6406	274195.75	227761.4375	217688.7969	316231.125	303219.0938	258881.7656	291841.4375	321867.1875	311444.1875	312879.5938	313829.5313	285904.125	313551.2813	303413.2188	355711.4688	261716.875	293328	287169.125	258009.0781	206230.3594	201059.7188	259625.4844	289844	360896.8125	328534.6875	413160	332203.3125	168806.5938	195736.4688	308528.3438	268367.9688	361038.3125	327267.0313	248873.9219	254187.0469	364087	266988.5625	246330.5313	242531.4219	294714.2188	258350.0469	349850.4063	327419.875
184.422	296516.875	363862.2813	244987.3906	246879.0469	271846.625	334031.8438	312319.1563	277311.9375	265044.0625	328341.25	276108.1875	395994.5938	427400.25	308581.4688	326642	420436.7188	368173.3438	327788.4688	316396.1563	360049.8125	336507.4688	330963.5313	277346.5313	262323.7813	263960.2188	172289.2969	211807.7344	286248.4688	263684.75	525980.3125	417909.2813	486399.6563	368097.5625	159854.1719	204637.7031	428155.4688	381931.2188	297958.1563	262966.7813	262789.6563	248323.125	315922.6875	239589.1563	232327.7188	137051.5	425295.875	293313	292668.0313	239886.7969
184.42266	311358.9688	386640.4375	283501.4063	266371.0313	303911.5938	378940.9375	410880.625	353564.875	325980.75	422613.3438	386046.9063	449649.625	583486.75	379307.3438	434987.5313	560330.0625	554334.625	397271.8125	448108.75	484953.1563	524506	398142.8438	394681.375	358032.9063	351530.2188	222056.0781	235802.2031	330055.5313	391247.7188	695791.5625	606434.4375	633924.0625	509974.0625	182850.7813	237653.8438	558142.25	528325.4375	435405.6875	404557.8438	315614.2813	345696.3125	445548.25	315739.6875	300267.125	208134.7656	553751	438711.2188	419978.125	374664.5625
185.08042	530030.375	438608.1563	479737.9375	372250.6875	253875.2656	246208.875	199542.1563	198346.4531	163845.5625	441775.3125	240627.2188	416518.875	230842.6563	407597.4375	220121.0938	253870.9688	173507.1406	437611.3125	207842.5781	275800	162285.3125	432871.875	249890.0625	317130	167650.5469	409651.3438	203872.0313	350719.625	177526.7969	248942.2031	177465.25	348824.3438	227024.0781	434107.5313	220469.8594	261759.1406	170585.6094	305078.4375	187529.2813	291555.5313	173639.6406	305018.0625	193258.1563	296297	176570.5781	245755.3906	155652.875	254490.9844	150279.1875
185.08073	2675568.25	2709994.25	2575891.5	2399609.75	2645467	2424234	2295124.75	2328636.75	2186595	2480706.5	2129362.5	2882943.25	2269157.25	2290475	2117295	2476648.5	2153763.5	2367987.75	2020735	2412512.25	2171388.25	2991936.25	2449761.75	1937654	2142956	2411917.5	2145438.75	2202044.25	1971397.5	2164183.25	2099787	2242785	2336113.25	1746087.75	2026147.25	2018829.5	2085054.625	2030873	2084583.125	2487956.5	2218392.5	2094016.625	2086777.875	2131246.5	2278638.25	2163852.5	2056164.875	2170727.75	2178086.25
185.08136	3810108.25	4380855	3766564.75	3588882.5	4536250	4140269	4108308.5	3712289.25	3833641	4260665.5	3977418	4925010	4191401.75	4463898.5	4157240	5297238	4532870.5	3737862.25	3905711	4241346.5	4539890	4809134.5	4458589.5	3852823.75	3732711.75	3973060	3638141.5	3961062.75	3496465.25	4996261	4552476	4535733	4624537	2708549.25	3653104.25	4209150.5	4077289.75	4375076.5	4148317.75	4402503.5	4217736.5	4346991.5	3583213.5	3322216.5	5985124	4460668	3555804.25	4540210.5	4605855.5
185.08309	22385.63867	26321.63086	31298.56055	25935.91992	27203.95508	32680.9668	31308.24609	25981.17969	24630.75195	25259.25977	33447.80859	27505.50391	24112.85156	23274.02539	30338.31641	34161.92188	24530.57617	25049.44336	27118.5332	24988.20898	26447.12695	29926.9043	29164.45508	21365.18359	22545.60742	31257.22266	35237.03125	24756.2207	29794.58203	29526.60156	27725.61719	25388.12891	28100.64453	19849.99609	19767.22656	28043.48828	32187.89844	25839.98828	26794.33594	22989.53125	33981.59375	23673.83594	27141.25781	27183.30078	31152.2168	28244.89844	20769.31641	28671.22852	30882.05078
185.41508	752011.25	861613	703074.625	638976.5625	792770.0625	704458.375	631812.1875	593964.875	572816.3125	751093.6875	601611.9375	955041.125	583674.5	714341.5	608371.3125	760202.875	613122.5	630629	595538.9375	608966.375	559052.375	860556.625	673477.8125	583664.6875	563607.25	751736.0625	611485	693203.875	515383.75	709783.875	582365	651745.5625	625974.125	534946.0625	606848	590597.625	581422.8125	612393.1875	579778.9375	740355.5625	606649.9375	622550.375	551551.4375	572692.5	854493	711186.75	527629.6875	667486.5625	640031.625
185.41589	1198005.125	1524486.125	1172208.5	1117257.25	1485847.375	1322228.125	1354482	1101284.125	1250868.625	1473350.125	1424556.5	1702367.5	1368601.375	1645983.75	1458780.375	1876922.125	1655992.375	1234148.625	1306179.875	1496945.375	1525328	1603271.375	1535311.375	1336121.125	1214501.875	1350526.75	1116796.375	1324020.875	1167950.5	1871555	1627729.625	1614285.5	1557430.75	885589.4375	1126763	1539949.5	1430802.5	1636406.625	1453504.875	1436561.25	1325547.75	1554611.625	1195951.5	1001544.188	2201415.75	1544859.625	1129416.5	1626659.625	1540280
185.75266	350122.2813	403889.3438	291638.3125	302801.3125	377157.4063	360409.3125	302888.1875	291922.5313	317128.125	370633.5625	356370.6875	412963.375	294423.9688	442377.5625	327041.1875	431585.5	351211	305683.9688	308689.1875	300401.625	271183.9063	356905.4688	321762.3125	330245.0625	295906.25	368251.8125	273873	334588.7188	282839.3125	422695.0938	315529.5	396890.3125	321322.5313	235053.1094	291343.1563	343384.75	271577.875	403064.1563	324469.4688	357065.8125	303642.2188	383277.5938	283246.4688	234566.25	477141.9688	373476.5313	261728.7813	378563.3125	343787.5313
189.7474	510317	557226.1875	517837.9688	459433.5313	461570.8438	428972.6563	442713.3438	402610.4688	382192.6875	575882.9375	427914.1563	611891.1875	476572.5938	485906.8438	387570.8125	436575.4688	358359.9063	522507.75	423207.5313	530817	404296.3125	655270.8125	498979	423970	349824.3438	459688.3125	393093.3438	530603.9375	449470.875	460956.2188	387203.9063	599648.75	512482.5625	379299.5938	314973.8438	453849.2188	402580.3125	419142.8125	376526.1875	432222.8125	322156.0938	489921.75	417294.4688	551806.125	259690.7188	522482.8438	428138.8438	459143.9063	378463.4688
189.74824	542345.875	614182.375	551658.75	503350.6563	587533.3125	553558.3125	618335.25	536401.8125	516974	692733.125	622802	701706.8125	738027.9375	611399.9375	580698.4375	710353.375	667564.125	611970.8125	614724.4375	757507.375	851846.125	766198.1875	731903.5625	591923.6875	514888.5938	505737.5313	493143.9063	657232.6875	637710.8125	778545.875	709129.1875	885358	846193.875	400144.875	411052.8438	665873.5	651444.3125	674313.625	596665.5625	559986	533617.5625	737309.0625	553775.3125	622833.75	631674.4375	742456.25	555927.5	726957.5	638070.3125
190.08199	176176.1406	201772.6875	171778.7656	150805.4844	167353.6406	166236.3438	160783.3125	146437.9844	134167	225934.2656	181733.625	216920.5	190329.6719	192296.0469	165102.5	193594.75	161501.125	196901.8438	173205.5156	216084.1406	189155.8438	235736.4531	208432.9219	172462.2813	132959.5625	151841.6719	138444.7656	179768.0938	163728.6875	232464.375	177143.0938	259434.6406	211309.2031	128582.3359	115592.3984	203068.6563	162391.5	196102.1563	159932.7656	158356.8594	124079.7422	218341.125	146229.2344	192196.5156	145612.5469	208698.3281	158608.1875	203426.5156	162276.4063
190.58742	191103.875	189824.1719	265941.9688	329423.2188	223815.7656	248645.6563	275976	278552.0313	306350.3438	174856.3125	196976.9844	197184.8594	226922.4531	162933.75	175614.2031	144860.4063	189366.7031	266010.5313	268219.1875	198853	168676.9219	155421.1719	209043.0313	374116.0625	380950.4063	359380.8125	400567.3125	329612.2188	384105.75	105809.3672	137115.8906	175540.5625	183987.2031	406541.625	315801.9375	244929.75	248359.2344	203749.4063	215204.3438	307365.1875	270580.5313	265262.8438	371622.5938	435853.0938	21941.83789	380678.9688	364252.9688	202660.4063	262328.6563
191.07254	279608.2813	316458.625	275668.6563	245444.0781	272637.9688	242138.6875	236924.8594	207506.6563	206478.7656	327727.5	234111.5781	349570.2188	232834.2656	309017.9375	212244.3281	264485.1875	225738.7188	279434.5938	239552.1563	265943.5938	206725.25	336260.1875	250104.8906	250885.9688	186197.0625	309227.5	221368.2031	284727.0313	225382.6094	274041.75	189310.9688	297410.6875	231371.5156	228321.7813	201765.0469	308453.5625	238422.4375	283024.9375	226618.1406	239869.7188	176726.6719	280566.5	203253.4375	266001.625	263672.8438	281314.8125	229286.7656	283481.7188	218182.9688
191.07335	261723.0625	306662.5625	253354.3906	240528.7031	294670.4375	260482.4844	261196.5156	222327.4531	230969.2813	322535.1875	280141.375	331038.875	256368.2969	329938.5	255068.3906	328358.4375	303559.75	276618.6563	263805.5625	294038.5938	281677.1563	322957.0313	288146.1875	271485.9063	215053.8281	302769.75	236496.25	285498.3125	252103	334255.3125	271777.1875	316235.0625	275361.9688	214847.3438	216568.0156	338327.7188	290825.5	334733.5313	282069.8438	252433.6875	214406.9531	305266.7813	218609.3125	254242.5469	474693.0625	306103	249906.5469	330890.9375	298151.4688
198.01234	165982.9531	139784.4688	184033.8594	214236.1563	222097.4844	210386.1094	221341.5	277360.6875	293777.5	142652.0781	197257.625	138935.3125	181878.2813	142671.1875	203382.5781	146653.7969	206504.2031	174861.4688	230229.1875	157150.2188	196012.4844	132763.4688	184895.7813	152591	258652.7344	169361.625	240016.2188	176972.5	235779.4063	106515.5078	176367.5	136696.2969	190877.9063	145582.5469	200382.9375	186575.4375	241521.75	139384.3594	241007.2656	171953.2969	215797.4063	146083.4531	278575.375	251788.8438	155478.2969	174275.5313	300722.875	168069.9063	232054.0781
198.01422	527817.625	454625.4375	626024.8125	670039.8125	598987.0625	621512	598655.1875	686185.9375	617592.6875	467473.3438	560569.6875	437418.9063	531274.25	460716	564455.375	431674.4375	452511.9063	557573.5	624034.75	491012.3438	436152.7813	438288.1875	520639.4063	508490.0313	630626	591299.875	690811.3125	542574.25	626979.3125	349773.0313	397871.9063	413625.4375	465029.625	513865.3438	555145.0625	568237.6875	548181.875	442693.5313	573155.9375	542567.75	534685.75	475324.125	658637.6875	767975.8125	354095.9063	529991	696361.0625	520854.0625	514079.2813
198.51594	146199.2188	128838.0781	151319.1406	171072.3906	161934.1094	173947.6563	167632.6719	194562.2031	180191.75	132216.1719	148045.2656	120558.7891	153499.5469	117171.8203	155537.8438	132380.5625	137116.5938	148350.9844	167119.375	140234.4063	136421.4531	124089.6641	151821.0469	135567.1406	173482.625	133328.4688	181124.0156	145858.2188	181849.1094	93638.24219	115551.5156	111308.8984	140498.4375	111671.9844	151015.5938	142555.1719	151840.5	113777.1563	151321.25	147770.3594	152951.1563	128215.2813	174657.125	188897.6094	100860.0078	133559.8438	185724.5313	139665.1875	149071.1875
207.00993	23851.29688	27033.70117	30972.39063	34277.55859	42492.13672	35468.27344	39333.05469	48902.63672	42548.07813	19426.13867	35264.82813	21027.66016	28586.21875	18500.51563	36438.81641	36419.89844	37368.94141	31107.38672	37304.91016	32225.49609	33916.07031	27259.16406	38313.15234	27646.48828	39102.30469	39761.92969	39212.67188	27037.37891	39447.85547	23700.63086	41135.38672	25149.77539	32081.23633	36160.82031	32436.83203	32032.65039	48487.20313	26440.69727	44661.78125	40273.04297	44863.17578	22252.61133	44879.36719	41240.79297	39987.49609	31851.45898	45937.88672	35620.71484	30717.89063
208.48527	43326.46875	34181.11719	43751.43359	37432.3125	46235.625	34477.01172	39070.17969	45783.67188	45009.42188	35760.75781	40012.20703	34343.17578	40336.64063	33190.91016	44014.95313	39784.89063	32439.59766	35176.23438	41012.95313	35339.21875	32880.35156	37294.92188	34403.94922	34020.65625	39999.60547	33001.80469	43773.45313	33580.58984	33603.45313	31743.19727	34270.35156	28108.38672	37297.98047	33743.3125	38730.125	41507.9375	39549.63672	31643.11133	45540.39844	41701.21484	38894.41016	32118.4082	37988.83984	45908.07031	43507.17969	30021.52734	41463.44531	39387.28906	35617.78125
209.2911	946135.25	878752.1875	866722.5625	921268.625	953144.0625	954599.8125	893012.125	1024433	1018320	859360.625	854056.5625	843243.125	870381.625	883930.5	894742.25	894559.4375	924514.75	872847.5625	899022.6875	871081.375	911345.1875	847228.125	854405.75	822571.6875	951500.6875	754049.5625	885970.0625	812688.5	826078.6875	862181.4375	879826.125	926906.625	951206.1875	650695.25	804107.5	828494	886938.625	844282.125	917390	873532.6875	878085.0625	871415.75	947633.4375	842093.5	856366.5	831500.1875	913729.0625	850137.6875	895640.5625
209.2919	447568.5313	495041.2188	403901.0313	394734.4375	487832.6563	489687.9375	505747.125	487298.7188	511343.1563	514693.8438	525219	485873.875	513314.0938	548004.6875	537489.625	573913.5625	590123.25	481976.6563	502509.7188	540318	612209.375	500785.4688	521722.375	479094.375	491754.4375	380907.2188	398395.9063	434543.8125	469617.4688	625797	602238.4375	603789.25	592732.8125	304786.75	386399.875	500332.6875	514461.2188	589233	543438.0625	494973.5938	500755.125	551032.9375	478784.5	367311.2813	638293.0625	500535.8125	456172.5625	524005.75	544957.75
209.29264	262242.7188	203570.8906	237839.6406	202518.2188	132711.7656	140893.9531	105648.7031	75723.85938	68610.44531	202623.0156	110533.5625	189593.4063	113103.7813	195832.2813	120132.9531	115901.0234	62935.14453	209964.3594	101407.2813	128942.5391	53144.55078	192589.6719	109536.9609	158796.9688	69325.64063	200735.5	87928.52344	169799.1094	89969.79688	108790.3984	65640.94531	157799.1406	93683.45313	195197.1719	106901.5703	137354.4844	61262.99609	143763.5156	74482.10938	139394.4375	66809.77344	154073.7813	80840.91406	180187.5313	54502.41406	137432.6875	63902.91016	131972.1719	65303.69922
209.29304	574990.0625	483307.9375	531522.1875	546451.75	509211.75	534210.125	467566.2188	595025.625	554235.4375	469416.125	445825.75	478362.4688	453119.6563	445997.5938	439916.5938	407953.5625	424602.9688	455096.6875	471315.5938	427029.2813	433109.5313	475441	447148.8125	451529.0938	522630.8438	404297.0313	512712.7188	444881.2188	431456.0938	327573.1875	379625.7188	432374.9063	463064.4688	358712.1875	443569.0938	386916.3438	426292.375	356533.5313	443859.0313	443909.8125	451523.75	434170.5625	491233.25	464378.4688	290977.5938	381726.4688	485725.8125	406724.1563	413867.125
209.58987	25184.87305	21496.52734	33106.33203	51602.10156	44030.91797	49520.29297	60261.54297	49021.39844	80736.69531	8835.532227	6111.162598	6921.711426	4383.939453	40889.36719	57290.25391	5802.679199	9346.811523	9778.149414	6721.442383	6905.294434	4907.375	7474.925293	8356.829102	10209.62012	6462.145996	15470.46777	11789.04102	5883.528809	13058.19727	212405.5	263062.3125	7272.911133	5359.40918	572607.25	517450.5313	5905.270508	15701.07813	9858.65918	6349.398438	4713.951172	13570.91895	6103.750488	11610.13867	7594.993652	3230.387695	5215.582031	14396.38574	11542.60254	7349.993652
209.5901	21789.69336	19546.81055	29094.06445	38292.09766	32130.20508	38351.72266	43798.74609	32693.47266	61282.48047	7604.685059	5107.451172	6766.338867	5874.73291	33656.87109	41483.15625	4685.812988	9973.462891	8858.214844	9923.864258	5628.666504	7207.765137	8105.483398	11764.95313	10103.59766	6302.267578	15997.41309	14141.3584	5833.811523	9977.21582	225134.625	264519.1875	7761.221191	5767.977051	545212.4375	497619.6563	6996.821777	10497.61816	10677.50098	6743.246582	5316.577637	12780.14648	6828.563965	8702.09668	7686.251465	3748.22583	5668.356445	15366.90234	11458.74707	8001.591309
209.69253	349896.5625	316748.6875	320433.25	309688.3438	325419.8125	333888.4688	293915.3438	355498.2188	342140.9688	296370.5313	289750.5625	283529.7813	272807.6875	308175.3438	300903.875	297141.6875	313198.9688	293332.875	301947.1875	284518.5938	307514.3125	283031.8438	278826.5938	270612.0938	316677.9375	263870.4063	293563.4688	267041.1875	278560.9688	306472.6875	301247.625	313118.4063	308078.5313	264714.5938	267359.4688	280850	296052.0313	289633.9688	307500.8125	284210.25	274009.0313	293040.0625	315827.8438	299943.125	345196.75	276281.1875	302699.2813	282712.4375	298369.3438
209.69327	144853.2813	166314.2969	131551.1563	135853.25	162656.0313	169497.8594	169526.3906	161146.0781	169749.2969	175650.7656	180507.1094	157770.3125	173086.875	181754.75	187504.0781	192438.5313	200491.4688	165461.1719	172405.9063	181891.9063	213898.1875	165862.8438	177940.4219	161301.25	163263.9531	130763.6875	133069.5	147280.0469	161643.2188	214905.3125	210335.6719	206951.8594	201568	104937.0781	126532.3047	166793.9844	178921.4219	196482.8281	190459.875	170935.2656	167204.9375	193737.6406	159756.9844	129714.3594	228719.5156	175336.1094	151099.4531	175590.3281	190840.8125
210.09425	44380.75781	37846.09375	42222.98828	52586.25391	45634.92969	45113.23438	40643.25781	51831.34375	51419.67578	36011.45703	35436.74219	33916.16016	34768.67188	39965.79297	37649.23047	38198.12109	34150.96094	44352.93359	40411.87891	32280.44336	30573.30078	35501.92188	31981.66211	35663.19141	44899.53516	45662.28125	46907.58984	37152.05078	42229.11328	45476.07031	48488.86328	34171.76172	36285.40625	56426.625	56757.66406	41112.33594	36389.28906	33054.81641	36294.07422	45603.69922	39777.44531	32881.46484	43080.44141	44763.85547	41696.83594	31663.90039	39096.30469	36758.96875	40243.92969
213.069	62658.61719	62695.21484	91570.14063	112082.1719	84922.28125	92008.09375	125486.2813	101361.2031	125978.7734	90889.92969	128749.6719	34713.92578	50704.65625	111966.9375	137380.0938	40564.32031	48878.88281	78372	92278.51563	17178.99219	15079.77539	45957.07422	65004.73047	44757.83203	65875.32031	129758.8047	153485.2344	95197.80469	110145.9141	67880.75781	98007.3125	69526.11719	92863.52344	114168.4766	101660.3047	23832.23047	40792.44531	93328.64844	119487.9766	135502.3281	137470.8125	110188.8828	171868.9688	147321	5749.521484	87330.65625	106477.8516	147285.875	191167.8594
214.09104	337366.5	285153.6563	314079.125	294188.3438	261856.0469	265567.7813	244900.5625	264415.625	233563.4844	281259.2188	246394.5781	254354.9063	236168.8281	270966	262273.1563	224176	198008.0781	283512.5313	255562.6875	244541.2813	185287.6094	291634.4375	240084.375	256026.1719	236225.4688	260521.9063	249583.4063	248467.6875	219612.6875	208921.4531	188779.2656	251196.25	232460.0156	240543.9531	234588.1875	230055.0938	221327.7656	224950.5313	237660.5313	276193.0938	229904.2813	243769.5781	254459.6406	285927.75	232018.7031	220117.8594	254681.9375	252947.6563	205595.2813
214.09151	434642.2813	467688.1563	423854.0625	420916.5938	512840.8125	478702.2188	450971.7188	479618.9375	466421.75	467062.3125	492168.3438	456585.25	430471.0625	508190.4688	501493.5625	516544.5938	506367.4688	430442.9063	468345.7188	465707.7188	473974.9688	478773.5	487752.0313	420362.0313	442595.375	412151.8125	414975.0313	391607.2188	404577.6875	529537.25	502190.0938	475978.4375	492397.6563	333800	390434.9688	483841.6875	499648.2813	503516.5938	507516.2188	459879.9375	419688.5313	461577.375	476370.9375	396495.7813	661471.6875	434566.9063	459540.1875	502723.25	487999.0625
214.09211	115531.0156	135649.4688	125195.9922	121209.7344	143105.4688	138937.2656	148163.8594	134346.2656	144343.9844	158930.0469	169965.4375	143981.2813	167753.6875	161670.6719	164973.5625	168513.75	173496.7344	142269.4688	149950.9531	166405.7813	185870.7188	159411.4844	172836	144802.625	136272.0313	121975.1719	104631.6797	127098.1172	133211.5938	196410.0469	189079.0781	175329.75	181963.1719	104698.4297	106879.8594	159814.9688	160169.9531	178318.0938	171055.625	160522.375	147037.6875	175237.0469	136419.1563	111676.0625	188688.875	155297.1563	133822.5781	170824.1406	170432.4531
214.0933	477329.875	527452.75	498798.5625	499794.6563	612789.8125	569518.75	570623.5	567545.1875	567635.6875	534243	611864.125	542847.9375	567132.1875	563269.5	619931.375	685708.3125	672783.9375	486837.625	540400.5	617492.8125	633868.0625	581430.5625	644293.5625	524073.3438	537472.875	487132.2813	509776.2813	492864.9688	511279.5	637009.5	646891	562563.0625	642197.125	317844.5625	466919.0625	569351.25	608909.4375	585111.875	603911.125	554772.125	568639.875	570877	556627.8125	441196.0313	888354	519648.3125	526616.625	621052.5	617336.25
214.49276	161453.5	168019.3594	155185.3281	156344.375	164921.4375	147775.375	144978.4063	157956.1094	148542.2813	161762.6094	159325.875	156892.4219	131915.9688	186310.4063	156348.0156	167720.4844	157599.5156	148908.7969	149635.0469	153418.4063	143432.2344	165203.875	154100.1094	133753.2969	140493.75	146987.1875	140494.3594	139384.2813	134068.4063	176395.8594	158732.5156	161799.8594	151679.25	117694.8828	136281.625	166087.6563	158148.5781	184724.5	157762.3438	148604.9375	129150.5547	154295.0156	156325.9219	145333.9844	245716.3906	141411.3125	155509.6094	161969.6406	151980
214.89391	37535.90625	30969.58398	33900.79297	28865.68945	31217.42969	30485.25586	27825.39063	27988.51758	27048.42969	31209.93359	25724.07227	32463.7832	26353.53711	29330.63672	30079.86523	31430.26367	26437.23438	33573.90234	27001.41602	32837.9375	23162	30772.51367	25154.58398	27365.56055	23130.00781	31375.38867	25063.28125	27220.01172	27917.24805	30074.75781	26015.29688	31472.75	27235.51172	34452.10156	36555.09766	26706.16406	30303.74414	28612.13867	34033.36328	34972.0625	23487.96094	29548.61719	30929.41016	26157.85742	33225.44141	25404.24609	29269.95898	32650.12695	25921.78906
214.89475	18349.76563	23724.55469	19710.13672	19423.28711	16633.70117	15760.58496	19436.62695	20766.74023	19193.09766	17217.21875	17914.91992	18700.77344	19097.56445	20083.46094	15830.72266	17463.44336	20479.86914	18780.39844	16818.85547	17393.625	15697.21777	19615.84961	16219.50977	15492.0791	15134.72363	25503.58203	15626.85254	15274.53027	18109.23633	15260.16602	16580.95117	15025.125	18029.54883	18302.40039	21162.04688	16074.81445	23701.01953	17238.17188	22792.38477	20694.88672	12658.90527	14889.72363	25538.99609	14461.3623	22623.62695	19660.94727	18566.51758	17657.81445	17222.83594
214.89733	343372.2188	297317.8125	316122.5	322876.4688	276393.5313	274993.5938	259591.2188	280430.4688	255436	279141.1563	244584.7344	261739.0625	230255.1875	288033.6563	245325.9844	225856.4531	205199.0938	300602.4063	254158.4531	228169.5781	192985.375	263286.9375	231350.2813	271107.4688	246932.2813	304062.0625	285532.7188	276682.875	246111.8438	209650.3594	193621.3281	248583.8906	228969.7813	278289.1563	250515.7813	246234.0156	215129.0469	260252.5	250308.5	266997.3125	241073.9844	251547.0156	270544.4375	319504.125	216773.7969	245577.2969	259750.3125	243792.0625	248343.5156
214.89787	333520.1875	345877.125	320161.875	340177.5313	358805.875	350599.6875	322688.2188	350480.25	349760.7813	359377.5313	347460.3125	323047.0625	306259.5313	368262.25	350996.7188	330147.125	334542.0313	332554.5625	350095.1875	309969.125	315057.9688	317224.0938	321980.3438	318944.375	323029.2188	324427.875	339411.8438	312118.9063	324324.6875	353341.5938	333243.4688	357431.3125	340448.2188	266017.3438	297717.7188	344395.375	327417.875	373355.2813	364100.6875	334922.75	316132.7813	356398.6563	375606.5313	339911.625	349262.3125	333298.125	347663.1875	357955.9688	355603.6563
214.89961	348426.6563	371170.0313	353949.8438	372669.7813	409768.3125	421471.75	420601.9688	409100.4375	418511.8438	400924.875	437096.5	378878.6875	412766.4375	417983.6875	445401.2813	451455.1875	438732.25	366419	394135.0938	427281.4375	442202.4375	395915.4688	437764.1875	383886.8438	402966.6563	340145	382002.5	377907.0313	401724.5625	424197.75	435445.7188	425943.5625	458343.9375	236488.7031	351884.3438	372053.25	395849.625	429672.5938	418882.0938	388470.8438	432186.5313	427968.0938	410682.3125	353043.0313	454911.6875	377169.2813	368125.4375	421862.5625	433076.75
214.90057	342457.8125	365254.5938	355062.375	378426.8125	429573.8438	441597.4375	451119.2813	434768.4688	447209.625	409155.3438	468341.7813	379608.9688	446117.9063	421764.9375	476795.2813	477714.75	480721.25	378266.5938	424026.8125	458463.1875	498412.8125	401688.3125	471447.7813	398375.4375	431245.7813	342490.25	393852.6563	385585.5938	433241.3125	450373.375	480931.4688	446252.75	505369.6563	233625.4375	367762.9063	395429.375	430247.5	451101.4375	455670.0938	411011.25	468390.0625	448941	440322.875	368129.875	475830.4688	399959.1875	394917.5	451482.1875	472045.25
215.29872	139887.0938	119053.4531	135612.8438	143973.1406	131824.125	128404.8594	131852.8125	133654.4531	135141.5313	118237.3047	127743.0625	108428.2891	109419.0547	115617.6406	119887.6563	107559.6406	103174.4141	125085.5703	121565.9922	108481.8438	96753.64844	109911.5859	109481.4688	123945.2891	112371.3984	128175.6875	130439.4063	126180.4844	110108.0547	92209.89063	101853.75	108452.2266	109787.1953	103425.7266	114019.9375	108355.9063	109705.1328	104971.2266	110783.2891	120306.7422	122101.1406	112457.5469	128237.0703	145517.6563	93417.71094	116003.4922	123026.8594	113951.3438	109414.2266
215.29926	114498.3672	118031.6875	108798.6406	109086.75	110411.9688	124317.3125	111747.9375	124727.6875	127946.0859	123065.6797	111224.2656	103385.2891	105283.8438	126065.3438	121750.2266	105235.8047	111801.1406	120503.0703	119950.8672	98724.46875	99760.20313	108565.5703	106927.25	98781.09375	106240.9375	114126.5313	119919.7109	98689.23438	112676.4297	113315.2188	108177.1328	121170.4219	106579.1016	94158.41406	96621.92969	108742.4219	106047.2578	126944.1719	120744.0859	113415.6484	99977.03125	119031.1484	142684.625	117807.6094	113089.2656	112290.0547	124005.75	120049.2578	121190.7813
216.487	461808.5625	390046.5938	455522.5	469017.1875	416197.5	424180.0938	393720.875	418186.6563	396603.1875	382680.0625	363863.6563	372452.5313	363115.375	383764.9063	392629.125	341062.7188	310154.1875	421880.8438	401228.9063	360696.375	305188.4375	378703.4688	365887	381100.0938	400088.4375	396914.3438	396048.4688	378274.8438	365222.0313	273678.6875	302981.75	361038.0625	348045.7813	354727.0313	350745.4688	371548.7813	338565.2813	338249.875	372116.9063	404148.75	372480.6563	352392.2813	415194.875	468175.8438	265910.4688	346786.5938	422686.9375	381858.4063	363430.5313
216.48761	775624.9375	772958.3125	728752.9375	748610.5	839516.25	795610.1875	731336.9375	786571.6875	769380.125	745877.875	741334.1875	725766.625	708978	786155.125	777645.8125	801164.75	776417.8125	731779.625	750077.9375	735788.875	732277.4375	772182.0625	761220.375	696442	733843.4375	669395.9375	692727.375	672916.75	662105.1875	805747.25	782097.0625	774009.6875	786277.5	533953.0625	657723.5625	751750.3125	741402.8125	758648.375	780480.75	769896.875	705187.5625	758377.375	779252.3125	667383	867545.375	725604.375	754483.125	777820.75	752583.375
216.4884	472310.4375	506526.3438	442992.9688	445079.9063	530851.25	521761.1875	503230.0313	523969.0938	522024.9375	524559.4375	548435.625	500152.75	517971.6875	566146.1875	548855.375	581664.375	580469.1875	496647.25	520338.4063	549171.6875	564504.3125	533132.3125	555073.6875	483950.5	495350.8438	431597.3438	435220.5	443862	469693.4063	624023.5	593918.5625	580873.125	588460.75	331495.5625	421296.75	531460.875	534997.5625	591101.0625	559460.9375	522968.4688	514405.375	560971.4375	520993.9063	410856.4375	638374.8125	516120.1563	499278.9688	558216.4375	522134.3125
216.48931	200959.75	161637.8594	186417.0938	173766.7344	118728.7188	120404.2109	85621.25781	64083.48047	59334.50391	153563.5469	99044.58594	144903.2813	106644.1328	152482.1719	95987.55469	103937.2266	57914.47266	165366.6406	89655.09375	118098.1172	52315.67578	160071.8594	105303.3047	137579.9063	64194.14453	163009.375	84239.5	130567.2969	75585.84375	107077.6797	65527.95313	134325.3281	81763.74219	142733.3594	101711.6953	118519.5391	54703.35156	121999.5625	67479.16406	126179.7344	60832.32031	135669.4375	63521.06641	146240.3906	78380.09375	106017.9922	53280.07813	116982.3438	58730.92578
216.48962	206043.1563	221741.0469	212427.7344	223675.0938	236406.5156	228871.6406	188898.9375	215374.6563	222955.25	207939.7969	192568.9688	224666.5	185721	195716.7031	213990.9219	224780.6563	190283.7656	184099.125	203039	171803.9219	178882.7969	208529.1875	200448.7656	200070.2031	216281.7188	221517.7813	203976.2813	209126.2031	183034.9375	188574.4219	187944.375	178803.5313	195525.875	155134.4375	182186.6719	192166.6094	187954.8125	169013.4531	202027.3125	216710.6563	185564.2344	191775.7969	222346.9219	186643.4063	258497.5313	205411.9688	191427.4688	204868.8438	209646.1563
216.49065	611344.6875	652781.4375	629581.3125	672260.8125	806797.6875	781429.25	798345.0625	803720.875	826157.625	688425.8125	838652.1875	670436.3125	810695.0625	731179.375	847821.9375	920855.625	943567.875	648200.375	776907.875	843374.875	930329.0625	715703.875	875312.8125	709679.1875	786478.6875	580280.6875	687224.3125	650218.5	737835.4375	859177.75	929041.375	782303	934417.1875	410102.25	649163.25	774876	827587.6875	795668	855392.9375	770232	844492.4375	803033.9375	775616.5	599181.1875	1067581.375	749968.9375	753885.4375	834629.6875	854392.6875
216.88869	284106.75	260536.5781	258750.1094	255953.1719	230898.3594	232801.3125	226460.5156	218157.6875	201152.7344	235293.8281	199928.5781	238007.8594	203926.7813	228437.2188	211333.5469	202240.0938	164482	243444.625	213490.4375	205765.2656	170290.6719	244693.0156	212865.7188	211097.5938	200832.7344	231991.2344	205033.3125	219726.9688	185889.7031	188988.6406	170646.9219	211363.6719	206466.375	190600.2188	200212.0156	195979.0625	170014.6406	188317.2188	183088.1563	231551.4844	197415.9375	198258.5938	210659.1094	239162.5781	172835.3594	197654.2344	204557.1719	201671.0625	182291.5
216.88923	252049.3438	258151.0469	218526.4531	227186.0938	259439.7344	248958.8594	216896.0625	241712.3438	247007.7031	239052.4531	244926.4375	236900.5938	207883.2969	263321.9063	252958.4531	252429.125	239494.4688	224359.6563	228401.6875	223793.5	222314.6719	232483.5625	228926.7188	227801.4844	228611.25	216849.4844	219559.0781	204358.9219	217660.5	266000.7813	244684.5781	247984.625	235008.625	179521.8594	197498.375	255935.9063	239394.4375	257817.1563	259335.3438	235156.9063	213511.5469	243260.125	244748.0625	200531.0313	339353.2188	228476.0781	237344.7344	248696.1719	241785.5
216.891	209320.375	228725.8125	195597.9219	196121.0938	232964.2656	216187.125	217615.0625	215936.625	218315.4063	215648.9844	227626.0781	223280.2344	218979.7031	240380.3281	234001.5	262167.1563	245096.6875	202489.625	201526.3438	232417.1875	231047.375	230418.6094	238297.4375	214024.5625	209231.9531	193759.8594	194219.4531	197619.4219	199015.4844	256154.7813	240617.6406	239954.1875	237405.0156	151465.125	179485.6875	228437.7344	222479.5469	230815.8125	216704.9844	216814.6406	216354.9219	233445.9844	213741.3438	168726.375	327831.3438	204872.9531	198701.1875	235466.6875	222547.9844
217.29014	48635.85156	41159.96094	53132.31641	49401.21875	44586.82031	47063.50781	43216.12109	37762.10156	40907.46875	36331.375	49687.39844	44795.3125	44343.82813	40945.77344	40585.6875	44330.92578	41080.28125	46476.29297	43252.43359	41158.41406	33295.90234	44106.42188	45991.51563	37433.39453	46907.81641	33031.76172	43740.75391	45258.29688	39053.29688	37445.53516	35709.35547	43414.36328	42242.08984	32723.51563	43154.26563	42860.46875	32168.16406	35736.57422	39390.25781	50077.49219	37186.28906	43875.65625	42151.14063	42545.08203	42790.99609	42149.01563	40580.21484	45005.16406	41541.42969
217.29068	32675.5625	27951.69141	31069.00781	31831.54102	34300.55859	25420.41211	27328.98242	32443.85156	33351.61328	26789.11914	30195.65625	23967.92188	27605.08398	24739.59375	31204.22266	26210.49805	26415.39063	26728.89844	27773.83203	20935.49805	23673.10547	26264.22852	25841.73828	22793.41602	29458.57617	28902.50391	30506.20117	29926.97852	21517.33008	22948.23438	24321.93555	24521.42188	29318.44531	25356.98828	24116.03906	29645.01758	28002.83984	27027.71484	27419.84375	28613.76758	29410.98242	22887.82617	29838.05273	27778.24414	34992.8125	27311.61523	41685.9375	33830.48047	23247.70117
220.50406	213249.2813	200626.9688	169184.2344	191706.3281	194106.25	195082.1094	169789.2188	197018.3281	191974.4063	180311.4375	165814.2188	189231.2031	162351.0938	203030.4844	180115.5938	198934.75	157729.8594	161250.1719	159145.4063	158757.9531	152217.1719	176363.2969	167024.9063	153165.4219	164466.6875	153819.375	160139.2188	152041.5938	144023.8594	235387.6719	182285.2188	194864.4531	179461.2188	122000.1328	156008.4219	168009.875	142627.2969	184547.2656	157403.6875	177369.0625	166255.5	190721.1719	180519.8906	152787.2344	230631.9063	158533.1719	160032.25	191349.8281	180729.5938
220.50608	115019.7031	143981.875	95965.48438	94319.3125	128517.9922	114764.3906	102663.8672	90223.23438	101277.7188	126530.7734	115753.3828	132386.1719	98441.9375	149408.0313	141417.375	157078.125	121382.5469	99458.57031	99653.48438	112638.1094	101586.6094	133181.6406	115169.0234	108813.2422	96425.77344	91289.16406	68457.03125	104510.1797	78395.19531	190799.0625	141417.2031	152536.5313	128178.2578	68609.99219	86696.34375	116771.6641	94339.99219	130698.5156	107781.75	122555.1563	101744.4844	139007.0156	96185.15625	66519.80469	200111.5469	111040.5781	83381.84375	134012.8906	127771.4141
220.90217	622972.0625	601743.4375	523159.9375	540029.5	521615.75	581233.8125	562635.125	543158.75	556867.6875	583873.125	490603.625	605745	652135.5625	537984.625	549008.9375	586946.1875	598760.5625	611059.3125	570327.9375	579663.375	568985.25	524803.1875	479944.5313	502848.0313	533721.4375	420533.2188	459271.4375	544088.25	516603.2813	699148.375	649550.1875	682945.0625	587412.75	419244.0313	409864.875	669474.375	654734.625	545718.125	519374.0938	501922.2813	446888.0625	547936.25	500370.875	509369.6875	220673.7656	705882.4375	614155.8125	524745.625	485632.625
220.90515	236138.3594	249017.3906	235933.125	277403.7813	316392.9688	353677.625	389408.7188	374419.1875	408139.25	295755.0625	353812.7188	284044.5	455490.3438	283207.5625	396103.0938	431168.9063	469797.9063	303626.5625	393430.9688	403891.5313	491736.2188	271011.9688	364196.8438	304340.3438	391241.625	191284.2031	301557.7188	272539.0313	363885.6875	457081.3125	508214.5313	402632.8438	476048.0313	167139.0156	268077.4375	403600.625	467822.7813	348045.5625	390905.5938	325587.0938	395951.4063	359473.0313	368631.125	283553.9063	240044.625	404377.9063	400402.8438	365930.1563	406904.2813
220.90553	80577.08594	77849.52344	66863.22656	77271.0625	70013.70313	71969.77344	67686.85156	72245.90625	62296.44531	70801.77344	73645.64844	72612.47656	77800.92188	81057.80469	75162.01563	75265.35156	70953.96875	69630.14063	74447.35156	69397.89844	69852.45313	66717.92188	72956.23438	74095.57813	64424.05469	64796.84766	67740.82031	61983.74609	72915.30469	83165.92188	76073.90625	77621.29688	72893.24219	64172.39453	57296.72266	72751.52344	67955.00781	74447.58594	69656.97656	72303.79688	64307.25781	71434.32813	64053.83203	62939.33203	64989.77734	71017.57813	75284.38281	78573.30469	54166.07813
221.2876	41553.60938	49349.42188	43998.625	49812.34375	55014.8125	46945	48886.66016	43333.28125	45249	41177.80078	43527.11719	48432.82031	44556.13672	43846.00781	46675.4375	57693.80469	43201.46484	41596.15234	44408.96484	48689.4375	38997.27734	51855.57813	50026.61719	44516.11719	43440.37109	41446.16406	56364.55859	47877.08203	37666.62891	50378.44531	47706.70703	37564.09766	49659.59766	42744.08594	45945.46875	43208.79297	40376.875	42192.39453	44664.72266	53125.56641	50132.73438	42088.66797	44845.8125	42562.82813	52188.21875	42127.33203	46771.26172	46467.94531	45121.9375
221.28824	28658.01563	28238.37891	26806.29297	29630.13477	22152.26758	30064.85352	24015.45898	20348.81641	23146.36328	23994.57617	26297.38477	27993.6875	18775.23828	34176.04297	24619.68555	22337.43359	19846.03906	22367.11719	28310.15234	22007.71289	15697.13086	27390.37695	23217.06055	21595.61328	21247.46875	23476.05078	19236.63477	20954.39258	20412.73242	26579.26953	20785.86133	22716.36719	20432.02734	39331.66406	25278.1582	21844.19727	25648.62109	34959.07813	21043.02148	22354.9375	21641.95508	20250.7168	30179.2832	21265.93359	37599.44141	24324.82617	23419.01563	25995.88086	22546.91602
221.29561	169344.0469	158616.5469	174955.8438	177543.7031	157965.4844	153774.5938	159167.5313	160346.3281	147156.7969	159762	147628.9219	156696.2969	152110.3438	147527.3438	154023.5781	142415.0625	127689.0469	172794.2031	153808.9219	150023.5156	130581.1875	147375.9063	153885.4375	157202.1094	150956.6563	159818.2969	152635.0156	169735.3125	152414.6406	129830.3984	136215.1719	159136.3906	159365.6563	124807.8125	143337.5938	133936.2969	134553.9844	144672.0469	140572.1406	170405.2656	153815.2656	159740.6406	153524.5313	183492.1094	84779.66406	158891.6094	158062.1563	157907.4375	144393.3438
221.29613	116065.1563	118507.4531	109199.8203	101554.4375	106704.9375	103363.3438	94673.4375	97547.58594	110800.4219	116738.7578	100881.2031	104092.2031	89087.32031	129275.8125	104420.5313	102807.4375	96715.26563	118126.8438	96302.69531	91649.66406	87843.48438	99979.94531	84917.28906	105302.5234	98372.98438	104775.3984	101924.5859	101297.2734	100495.7969	117873.125	97881.27344	136979.1719	99180.78906	79651.17188	75582.09375	103861.5234	104542.4219	120316.5391	101615.8828	103754.7656	83864.0625	122580.3438	111647.5625	108622.1328	71421.69531	113475.7188	109039.2422	115358.8906	100679.6172
221.30325	233932.375	221291.1094	222860.9688	227331.8281	203517.2656	224048.3594	215084.4219	212279.5313	221513.3906	204972.875	190524.4219	227753.7656	232488.8906	194075.9063	192697.7188	201097.4531	193115.3281	232102.4063	208324.2188	205792.5625	180922.2656	186670.0625	193217.4219	210080.375	209308	190387.0938	193487.7031	214677.5625	199357.1094	201106.4219	197473.5625	217241.7344	211343.5156	175080.5469	176626.0625	215862.75	211508.1875	191780.1094	184725.4375	205168.6719	199665.1406	189840.3594	209346.375	230249.2188	81089.75	240958.3281	230739.5	184420.875	185949.5156
221.30376	200342.5938	215505.9844	165266	160034.0313	150152.4844	167829.4844	149839.8906	156867.75	158920.4688	191181.2188	137366	224152.375	183002.2969	182629.6563	159253.375	168375.0313	176003.0156	197868.8125	162717.5156	165205.25	157559.9531	179314.25	128466.6328	154186.875	149334.8438	137207.2344	140677.3438	164871.5156	139820.625	250939.2813	200629.2813	215964.6875	162496.9531	135709.7188	110170.8516	233965.0938	197834.1406	165118.0625	156584.8906	144304.7813	126375.4766	169779.9844	163727.7656	158767.6406	64937.92578	236018.375	193478.1406	152717.75	142741.4063
221.69754	52302.375	52671.38672	52474.46094	44440.55859	40805.33594	41049.21484	40301.76953	38177.40234	35216.0625	45626.46094	38395.24609	47285.01953	40306.00391	48109.71484	39664.80469	39763.65234	34647.58984	50140.07813	37424.21484	43310.65625	31319.07813	46200.92188	41649.47266	44437.03125	43896.80859	50782.30078	39011.66016	45129.21484	47870.26953	45993.25	38790.98828	48401.75	42645.60547	49948.75391	31278.04102	38399.88672	38741.91016	42157.74609	36600.78125	50087.83203	41138.57813	47016.58203	42775.07031	48357.87891	22219.57422	41705.66797	39360.5625	40951.12891	40184.05469
222.09344	566880.3125	529008.8125	599978.0625	596843.8125	578072.6875	580793.25	552767.9375	565998.1875	570107.8125	502482.0313	512600.875	504805.1563	511932.0625	517427.25	548916.4375	458791.125	477629.6875	535542.375	559915.9375	466562.75	429665.6563	478586.9063	495553	517543.7188	543553.0625	598021.0625	560363	527492.625	517197.2813	402836.5313	425506.5625	457972.4063	473511.8125	495346.1563	516506.875	534346.375	509209.2188	474201.8125	538392.9375	552659.3125	524668.125	495761.3125	582595.9375	636150.375	431239.4688	532013.375	595392.875	538317.625	552896.375
222.09415	1367074.375	1360763.125	1253508.125	1246399.625	1363152.25	1280499.25	1222448.875	1191210.875	1208205.625	1328879.25	1233376.375	1384071.5	1206713.375	1383358.25	1256741.375	1392110.625	1280161.875	1253720.125	1226108.125	1256205.25	1205602.5	1408422.125	1284950	1162275.375	1162325.5	1176224.375	1132475.25	1170229.25	1081541.5	1388094	1265010.75	1357322.25	1294847.875	986017.8125	1112646	1290120	1245168	1309695.625	1289738	1296263.25	1186222.5	1295717.375	1202315.875	1122561.875	1524486.125	1280273.25	1199733.5	1348268.75	1320337.375
222.09479	683363.1875	791564.5	618834.5	587203.375	748344.5	725220.1875	675399.8125	580056	614486.3125	820266.6875	825758.125	799440.625	689953.3125	934421.5625	800100.625	927334.5625	809266.625	727808.4375	725197.1875	783667.0625	710074.1875	827191.25	784763.125	734710.875	623483.625	675347	556067.4375	665349.125	608661	1027949.75	833517.6875	895560.875	753003.9375	505486.9688	579165.5	870051.5	743676.9375	980151.1875	811103.6875	730464.9375	673902.875	848186.25	640773.75	545314.0625	1152598.875	783842.25	653911.375	899463.875	796517.6875
222.09601	881954.75	914574	906779.9375	881880.3125	1001974.75	907908.0625	920011.4375	885928.5	894566.8125	855761.375	840372.75	975775.375	898501.375	833331.125	846545.625	975208.875	902667.625	841560.6875	823716.8125	936733.3125	910059.8125	1027854.188	967599.6875	738846.25	850411	892173.3125	797927.9375	815225	786750.0625	868716.375	864000.25	834268.875	929378.875	588939.3125	761247.5625	805135.25	836857.25	788932.3125	840006.1875	936653.6875	914467.3125	821897.9375	827159.4375	822788.625	1025402.688	873180.75	834473	870389.3125	969414.5
222.09716	1156125.125	1301991.375	1202730.5	1213509.125	1554701.625	1436373.125	1476722.75	1337365.25	1432217.75	1318011.25	1430144.375	1440843.375	1468885.375	1374149	1485932	1763365.625	1681121	1195513.375	1393018.125	1493952.75	1645871.75	1456620.125	1584354	1272500.375	1383762.25	1273199.875	1262628.875	1254716.875	1280241.125	1577667.75	1632959.125	1411893.375	1626825.5	826520.1875	1240218	1435845.375	1498506	1420221	1514837.875	1471227.875	1549303.75	1431652.875	1338567.125	1149434.25	2171410.5	1460159.75	1358594	1554003.625	1718255.125
222.49539	597720.9375	621353.0625	557377	525140.4375	606717.6875	521190.8438	506708.6563	457577.875	493370.625	584591.8125	542801.0625	630972.5	503304.6875	606067.375	536385.625	616515.0625	547619.3125	546397.9375	497491.625	570287.5625	504489.0938	665922.6875	558989.9375	502090.375	454950.2188	547921	447664.625	525257	434811.9375	651729.75	555736	588228.6875	542455.8125	413646.4063	436256.0313	573639.9375	522384.9375	589548.375	539200.375	569250.8125	464994.9688	570840.9375	498999.7813	452650	711390.3125	568104.75	466179.3125	600516.1875	549973.5
222.49739	303646.3125	351864.0313	289438.125	266965.7188	348278.9063	311519.5313	293339.625	252597.0938	282363.125	328446	279858.375	388299.5938	276537.0313	319850.4688	290793.375	370991.5938	321310.9688	268538.9688	275716.5625	285552.75	281445.125	369523.75	315346.9688	274874.25	276309.1875	325442.875	259182.1406	295532.625	250189.8125	350012.2188	299642.2188	314090.9375	297764.0938	210723.9219	267662.8125	294124.4688	282850.8438	294670.1875	293761.0625	333270.375	290006.3438	309767.9063	257875.9063	239822.6406	442478.4688	327893.5625	262077.5	322975.75	334336.125
222.88556	69387.35156	79925.19531	76448.66406	73244.66406	71992.53906	69008.90625	71455.79688	65042.85938	72010.78125	68188.08594	70169.44531	70596.36719	76611.03906	71649.4375	68101.67969	75256.57031	70622.17188	79055.84375	66552	77460.53125	70501.01563	80686.20313	76868.83594	67744.49219	66055.63281	68724.65625	72563.13281	74360.89063	67290.80469	71228.25	66979.08594	73686.92969	79879.23438	53770.25391	60736.83984	66134.74219	63099.47656	62530.04688	65377.52734	71832.375	71946.33594	70018.04688	70610.17188	73194.59375	50775.01172	66677.73438	61976.14453	67510.28906	59320.18359
222.88628	26366.75195	31171.62109	28063.77539	24740.82422	26247.83594	23854.00781	24646.23242	33211.66016	31654.85547	30386.39063	25250.08789	23714.54492	31658.81836	34933.27734	25274.58789	30999.11719	23703.60938	30141.05078	26260.70313	24705.875	26861.5332	31439.92578	27168.62891	28181.22852	32117.00391	35466.82813	27681.87305	21789.61719	26583.58594	31340.64063	25203.22656	32421.27344	26482.62695	29293.87891	18467.13281	30589.69922	29232.20117	30758.82422	27678.20898	25964.44141	23305.30273	26881.61523	25193.60156	36501.53125	30188.81836	26328.5332	32221.62109	25849.50977	28645.75
222.8966	120030.9688	117696.4141	106145.6406	101821.1953	109402.5547	100353.8047	96812.55469	103483.7188	89500.35156	111046.125	98160.67969	125993.8125	110118.625	112287.5781	96135.60156	107694.8594	90227.44531	105308.2109	96103.64063	108674.4297	92646.35938	125223.2969	113484.1328	97918.36719	85933.90625	107432.5859	96089.14844	107158.6172	87253.42969	111588.7266	98705.09375	102666.1719	113724.9531	85471.8125	89273.66406	100328.0938	94774.875	93738.03125	100194.8906	113732.8828	94344.01563	102877.9922	92075	103395.4219	87263.94531	103541.3203	84534.39844	111121.3828	84044.5
222.89718	62949.83984	68612.125	45578.11719	50361.42578	53308.61719	47821.21484	46187.62891	46904.85547	42751.88281	55014.41016	55251.99219	72753.11719	37874.74219	71338.48438	60919.30469	55671.48828	47661.88672	52375.1875	50405.875	50468.25781	43890.85156	68619.32031	51320.95313	48832.44922	44027.04297	65384.1875	48920.33203	50818.10547	38557.69531	64315.36719	48978.71484	58917.07422	47669.35938	52713.11328	43501.99609	56972.90625	58659.40234	70297.66406	46918.19922	47680.42969	45688.16016	57987.03516	51071.45313	46093.67969	78701.17188	48322.16016	50944.14063	58635.47266	50584.74219
222.90027	249561.2344	232421.875	234984.8438	227606.3906	218866.5469	220726.25	205812.3438	213897.6563	209829.9844	211744.3125	200377.2813	231434	204372.2188	203975.75	194800.9063	206400.6875	201030.7656	217214.6719	196010.4063	210462.1875	192692.4688	217157.0781	205036.9531	187978.0156	204479.6406	222021.25	211534.9844	216413.3125	190414.6719	187278.7969	190582.4688	198085.3125	221181.2344	176843.7656	193672.6094	184691.4219	189941.7969	179776.0781	200499.8281	221494.25	218522.4375	196111.9219	211024.375	211709.7188	181299.7656	201867.5	189669.6875	198930.2188	199157.4688
223.30152	97046.0625	95033.50781	93870.69531	99486.5	91736.67188	92199.78125	85750.09375	81401.1875	83666.14844	85834.77344	83596.42969	92592.46875	81973.78125	80244.39063	76317.6875	86305.39844	70029.9375	86013.03906	81829.95313	83097.5625	76347.1875	88041.82813	82530.625	87404.64844	79519.07813	85071.53906	90124.09375	88783.80469	80740.25	76721.04688	72795.74219	79946.5625	82691.17188	63554.70313	75203.78125	73538.19531	77687.21875	75360.50781	78425.40625	88782.07813	79551.14844	82109.78906	81396.46875	73042.49219	67879.71094	86078.85156	75574.30469	78935.55469	77290.3125
223.30211	48325.65625	53297.81641	47549.95313	50487.29688	49243.92578	47824.79688	32564.05078	34596.52344	47925.00781	43970.82813	47622.00391	47852.09375	31776.83203	49104.14844	39776.07422	40661.53125	37345.6875	40030.71094	48828.21094	35688.95313	30319.81836	39634.71094	34833.47656	41858.6875	42089.84766	44770.83984	36936.25	32061.45703	38391.97656	43980.75781	32170.17383	44315.19531	32342.06836	44230.53906	38593.96094	38584.64453	44592.74609	45382.12109	37261.15234	36860.5625	34815.67578	40526.69531	46093.33203	32209.51758	52066.20313	40837.13281	43444.05078	39945.68359	40852.28125
224.09017	120047.7344	117172.7266	170381.3438	194904.0469	148107.1563	156895.8125	188935.5	192870.5781	199360.375	136459.3281	149969.5938	129753.625	167410.2031	94722.52344	121501.5938	129548.3828	160099.5938	157512.3906	174138.6875	130084.4141	126506.0703	112339.875	152367.75	149383.9688	166740.5469	187889.1406	244658.1875	196810.4531	228685.5625	81946.55469	109659.3516	135352.9844	163110.125	198927.375	178183	179510.7031	195720.1875	124788.1875	150355.0625	159055.0156	159424.2188	144812.5469	211762.9375	281512.9063	13895.54688	189030.125	195964.1406	143579.3594	186274.3594
227.6941	382054.8438	370880.0938	383813.875	350089.5	301482.0625	294459.4063	300503.7813	290453.5938	273938.4688	363875.0625	292630.4688	390428.2813	322865.2813	336543.0313	277750.75	279622.5938	254597.5469	369320.3125	294831.0938	328809	286814.2188	426586.4063	310657.9375	323810.375	274831.375	342629.6875	317886.875	361091.5313	309989.8438	336555.9688	269144.6875	401982.8438	321736.875	299951.7813	261092.4531	317375.7188	273449.7813	300581.0313	278418.625	302169.3438	269124.3438	329245.6563	301132.7813	377934.4375	210547.3594	347108.2813	319380.9375	314414	258795.9844
228.09511	142893.7969	132538.5156	147296.1406	156145.0313	147245.25	141243.0625	153934.4219	154049.5469	145909.75	137006.7813	139254.2656	137063.1406	159463.5156	125354.2422	138313.5	143765.1875	134652.5625	152640.0156	149057.5625	157850.1875	152927.6094	155531.5781	155464.0313	148183.75	137935.125	142249.8594	156263.7031	157262.9844	158896.9688	117737.2188	136442.3281	149152.3281	169164.6719	114870.5313	121557.5547	134710.7031	146882.9375	124954.25	147611	146405.2344	140546.4219	136083.6406	150315.75	187356.1875	90744.28125	154316.2656	146565.4688	144777.5625	149143.4688
228.09565	102693.75	103445.0547	91552.53906	77001.99219	71535.80469	76212.32813	66709.73438	74000.17188	65859.46094	117281.875	73663.25781	106985.625	72493.04688	98524.16406	68576.28125	64025.27344	69521.24219	102888.25	70847.38281	84205.61719	68879.32813	118034.0781	79251.75	87168.14063	71847.42969	88919.98438	67395.21094	90454.75	83469.54688	90694.33594	70157.40625	126588.6172	82239.66406	78758.96875	52730.86328	89163.36719	79455.39844	82954.25781	74186.60938	72102.75	53863.08984	90703.82813	73083.47656	100397.6641	69318.83594	86765.71875	83514.28906	80370.54688	78342.50781
229.28404	206098.9219	216857.2969	226223.0781	195695.4531	198231.6094	185339.9063	201730.7656	202278.9688	190466.7344	194411.6719	181622.375	207965.6406	191751.7344	167679.7813	172630.2656	188386.4063	188574.0781	209877.2344	186119.5469	190028.4219	180108.4531	216182.7969	193592.5625	176078.5781	180505.2188	218678.5	195788.3906	209560.3906	190449.6875	151223.8281	166406.0938	168230.125	194757.3125	167976.8906	180503.9531	195728.375	197695.4688	167503.375	192277.7969	178994.2188	169947.0313	179870.125	193983.6094	226231.9688	149551.75	195729.8438	191094.4531	180976.8125	169590.1719
229.6852	71248.125	69521.92969	77361.41406	76280.25	86587.78125	78287.625	80556.125	79670.94531	73517.05469	73320.82813	79695.44531	73063.5625	74696.40625	66201.74219	72871.57813	80139.71875	80906.72656	81341.5625	76983.36719	78130.14844	74945.74219	74903	80068.11719	77353.90625	76122.4375	71175.45313	90251.52344	79889.67969	81804.46875	58416.14063	66024.53125	65599.13281	78981.09375	58374.75781	71281.50781	79363.99219	82497.65625	62381.80859	75679.53125	68268.25	70550.32031	66819.05469	79876.875	94122.40625	62768.96094	72603.71094	83871.25781	76215.25781	66958.05469
229.68574	50480.60547	49109.54688	36057.98047	36040.28125	30741.38086	35641.08594	38103.32031	33297.22656	24847.38281	52851.8125	29775.53711	42225.27734	24194.22461	38893.32422	33912.87891	27035.96094	41106.17188	42319.27344	39812.5625	28866.21875	28682.26758	44574.76953	24681.52344	34334.27734	17967.27148	39528.73828	35058.15625	32409.86719	33075.33984	31823.30664	27018.8418	36300.39063	28433.24023	33837.28516	25526.98828	35746.44922	30483.54297	35000.95313	31119.00977	28835.49414	23263.85352	33196.23828	29840.00391	41947.98438	46439.54297	28883.84375	41935.37109	31356.46484	31390.99023
230.09662	54753.75	40217.98047	51157.09375	47966.5	51037.49219	45507.49219	42387.22656	48741.50391	40506.36328	50571.36719	40912.04688	46900.17578	40978.19922	43519.67188	48166.53516	40698.46094	43092.19141	44231.30859	36495.70703	46238.39453	44363.85938	51842.98047	42382.55469	46030.64063	39201.15234	55832.36719	52987.35938	49976.04688	42166.48047	36724.32422	42345.73438	37958.10938	46622.16797	37213.26953	41950.50781	44505.35938	45715.72656	35195.61328	44883.96875	46900.82813	46348.65625	41031.23047	39573.34375	44875.07422	41334.40234	45762.375	41114.03906	45167.41797	44180.16016
230.09738	32600.74023	23583.8418	27541.39258	20420.52539	28276.15234	19251.89258	27214.66992	19068.32227	18502.42773	27168.57617	24733.93555	27304.66016	15211.86426	26923.63672	17693.99609	19652.38281	23330.81641	22551.98633	16419.93164	20280.53516	14403.88086	27616.0332	22507.23242	24485.75586	16904.13477	30799.86523	29940.85352	22767.78906	22346.5293	16680.1543	18198.75195	20729.93555	15222.4248	26678.8418	16070.07617	24065.34766	17846.9082	21499.78711	21307	23044.60352	22223.38672	23105.9043	19071.58984	24272.17969	29534.58008	21799.89258	18015.34961	23369.90234	16831.26367
234.09265	25941.71094	25370.39453	29907.13477	24654.45508	20202.9043	18378.16797	20339.60547	17711.125	18262.14844	20144.16797	27951.24414	26215.75781	18615.11133	20910.64258	14673.93848	16265.86914	19315.80859	27069	24846.63867	25562.86328	15192.49023	27417.13477	22835.73828	24292.5293	13869.07227	33383.89063	27614.67773	24749.30664	26153.28125	15903.19238	15542.31055	23039.27344	21123.33008	20219.88086	20874.26758	22705.35352	22043.7793	26663.02734	21212.74219	24619.42188	20610.20898	23530.87305	17512.66992	24117.63477	16241.88672	21093.25781	24322.39258	18828.43164	17318.57813
237.29324	69492.59375	54635.60938	69576.91406	58762.28906	57595.89453	53513.17188	55646.53906	65336.02734	45969.23438	66270.60156	63496.1875	76242.69531	67020.8125	72568.05469	75635.27344	60222.46094	51155.30469	74583.35156	76103.60156	64931.04297	59074.12891	74642.82813	83059.3125	53941.63281	52353.09766	51144.78516	74030.86719	62739.59766	64088.97656	71668.90625	58305.70313	67604.63281	57660.41406	78438.60938	67816.78125	73977.23438	67476.82031	62218.17188	62002.55078	57619.76953	56213.23438	66741.36719	60565.51563	68444.36719	68853.13281	54175.93359	63823.96094	63631.14844	49168.94141
237.29405	41359.52734	33801.96094	35586.1875	38649.06641	46505.94531	40797.42578	36958.52344	42413.79688	45644.62891	37691.21094	55012.71094	38581.58594	48799.58984	43361.50781	63370.29688	40892.26953	38722.42969	47109.30078	68832.95313	38475.03125	42513.88281	35971.84375	46127.13281	29954.97656	39687.67578	32072.99219	55714.07031	32838.84375	39415.24219	41449.85156	48359.65234	36138.19141	43836.78125	43796	61135.51563	45820.73438	64774.23438	46529.18359	52106.64063	46222.74219	45240.8125	38270.47266	56005.67969	38178.79297	43191.08984	31573.19727	49395.53125	38194.30078	33638.66797
240.49098	22529.33008	19667.6543	16359.3291	14371.81055	18246.03516	14163.2373	18924.46094	12715.37012	14707.40918	14265.55762	16059.0918	13958.60742	17925.96094	17003.22461	14064.31348	21377.25781	16891.70117	15253.76367	16307.14258	13278.54199	13275.91699	16103.89941	16593.57617	20623.55859	17415.75586	27934.77539	18371.08008	16177.61426	19302.13086	16756.58594	13643.44727	18476.16211	19326.69141	23025.26367	15814.69238	23080.91797	17319.1543	16220.8418	20440.70898	20457.41016	15623.07813	14233.85645	17290.35547	19469.49805	13040.71582	22629.66797	18337.42578	16024.88867	16270.73828
257.12026	356225.6563	336890.5625	394039.2188	370272.75	278584.5625	307098.6875	307514.8125	327675.9688	310629.0313	336213.2188	290749.4375	287525.5313	289353.9375	331987.25	310591.8125	238055.0781	263833.7188	368387.5313	299054.125	271658	250658.2031	301356.2813	277658.3438	327767.125	311605.4688	374285.4375	358442.5	311192.0938	313584.3125	251962.8125	244815.8281	326234.7188	285052.5625	369348.8438	293790.3125	284557.625	279507.5625	315455.4063	298046.875	403379.0938	366112.7188	295333.375	314013.7188	378912.0938	139543.5938	296465.7188	316409	309592.5	302450.125
259.31649	98406.59375	86081.19531	100064.125	117563.8672	84036.6875	96243.78906	92760.82031	92882.61719	106724.9375	76112.65625	72065.23438	101919.7188	103727.4609	84186.20313	72191.10938	57339.51953	67945.96875	122306.4141	97917.63281	74914	79349.99219	86163.39844	92133.71875	173221.2188	155503.7344	101933.6875	122614.5469	125541.2578	123673.0391	51462.91016	54587.44531	93701.375	97687.65625	122470.1953	119005.6641	62960.89063	72610.64844	81660.08594	71455.82813	106127.3359	97573.33594	121589.2266	135548.2344	127774.8828	5576.605469	127311.9453	110958.1719	68424.79688	91739.78906
259.31736	64854.62109	57693.88281	73301.22656	80133.99219	64475.49219	73882.8125	80048.55469	78176.67188	76484.85938	65500.55078	54985.80859	81042.77344	84190.91406	60586.80078	51837.25391	44340.76953	65123.76172	104217.875	94605.07031	68395.21875	75018.74219	72472.91406	71852.07031	120468.8438	125247.7813	58763.76172	97592.70313	88235.89844	97873.125	58723.09766	58789.76953	87229.24219	82403.3125	67951.96875	83018.1875	67994.67188	63290.04688	67347.89063	63496.78516	82851.48438	81055.08594	117748.8984	115556.7734	89255.24219	9993.389648	113537.8203	93237.60938	61289.50391	82390.07031
259.65266	11094.47559	17953.05078	13741.67676	15924.1709	11725.07422	15041.94336	11536.05762	12681.28906	16766.73828	15940.73926	16906.17578	15091.47266	13796.81348	15092.28809	11373.9668	12425.05957	12709.65332	17544.51172	19430.10352	12722.09473	14718.66504	14053.0957	14342.68555	10296.55957	20047.05078	12883.11328	14298.96973	9514.78125	13053.44141	15869.67773	11740.46387	11185.84473	10560.9502	22030.26367	9164.030273	16225.29492	17901.0293	14542.69824	18762.84961	11956.31445	17605.1543	9966.436523	14857.62207	16970.62695	19427.07031	12261.09668	17094.93555	13516.75	14288.63379
261.60875	133121.1875	107613.0703	133813	149135.8281	149542.3438	151188.9531	153342.125	182358.9531	198939.3906	111167.0625	133522.2344	101141.3906	123730.3672	113311.5859	141139.2813	112047.8359	154583.5781	128783.0547	151504.5938	116104.9219	141191.3125	103483.9297	126343.6172	111258.8359	179548.3125	115106.7109	161660.25	111206.1563	148726.1406	95283.60156	132424.7813	106234.2109	141967.7656	109771.4063	137045.1563	118522.9141	162900.7656	109188.3984	165703.3594	132849.5781	149469.4688	116394.5625	189743.9375	151424.5313	103430.5625	114708.3281	184295.8281	126041.9922	162156.2813
261.61204	334006.875	281872.9375	367398.9688	402405.4063	348506	371636.875	339893.25	409801.2813	399811.25	297076.4375	309821.9375	262112.3281	308477.7188	288828.3125	326122.7188	274203.6563	307186.3438	326060.5938	347475.6563	290399.625	291162.125	270957.4375	302400.0625	313069.0625	369363.8125	315798.0938	368420.9375	304402.3438	326232.625	247207.25	277275.0625	276350.1875	305364.5938	272595	313834.1875	309896.1563	328894.5313	266916.4688	338523.8125	318433.7813	320307.6563	295595.5	388986.5	393618.1563	248172.6406	285722.9688	390657.875	314502.1563	320966.4688
262.11371	176026.6719	141462.2969	184115.0156	199105.4063	190862.5313	184817.4688	177686.1719	204182.8125	199959.75	146853.4688	162046.7031	127257.6094	161000.9219	142198.625	171139.5156	130000.7734	153102.4688	165232.9063	181786.375	150547.1719	141565.2344	135217.8438	154168.5625	148032.6563	201564.6094	156595.2813	189713.25	159964.8906	174193.5469	109727.9609	129854.0234	130798.2656	159119.9063	135208.7344	156988.4219	160325.4375	162620.125	127047.1094	163777.9219	162710.5156	173178.5469	146419.8281	201952.7344	199178.9688	107175.75	153348.1875	213299.8281	161612.6406	175986.9219
265.25816	39121.01953	29735.30664	38794.26953	39379.01172	36301.41016	38042.78125	33035.14844	31258.99414	23177.34766	32650.28711	27980.73047	35116.98828	33213.78906	32878.73438	27541.95117	39109.34375	31036.87305	29404.24414	33982.77344	26823.65625	24113.52148	42214	36388.03516	32716.13086	30541.92383	46709.97656	40805.36328	37683.63672	27905.1875	28763.42188	26011.26953	27254.20508	29997.25	35308.76563	32812.86328	31122.19336	31626.88086	26761.88867	26012.22852	32954.29297	33890.5625	32946.375	31256.90625	37470.95313	39229.12109	38242.97656	32932.07031	34371.96094	31681.16797
265.25917	24807.69141	30944.19336	30448.06641	24183.24219	35715.29688	29394.88281	23030.10547	25070.42383	28929.86914	31764.22461	27627.85938	21220.82227	23451.3125	32856.86328	24462.05664	26221.03516	27565.82422	19703.78516	23562.51563	19272.36328	27840.69336	26065.50977	22944.40234	21564.17773	25666.92188	35319.62109	34898.26953	19790.82227	22269.84766	28295.69336	22780.38867	23333.04297	21956.09961	25366.83008	23096.88086	32097.77539	36422.95703	35001.48828	27773.6543	21735.35156	26178.68945	31818.58008	29921.44141	21503.23438	50185.21875	23183.97656	21295.73828	33780.94922	27840.20703
265.66043	9898.155273	11593.01074	18254.67969	11360.92773	12768.15625	13031.31641	9246.15332	10946.84082	15199.51855	10248.03516	10869.67969	13741.17188	9095.87207	9596.503906	9990.727539	19566.27539	15930.0293	12176.58887	10044.7832	6663.884766	11057.3877	12032.19043	9737.548828	7391.264648	10370.39258	15629.38965	12582.85254	10675.84082	8724.625	10129.39746	8307.243164	12120.82031	10505.50391	13527.78223	8374.586914	11719.43066	8908.024414	11742.44629	9818.673828	12164.40332	10342.28613	7840.38623	12074.58008	13030.88086	12925.17676	18047.27344	7442.653809	9543.191406	10221.24707
267.6088	83571.16406	71573.01563	82527.75	76349.46875	90874.27344	85441.28906	91406.49219	100449.6406	97247.35938	68998.65625	77100.78906	67327.75781	79918.24219	73979.20313	87077.82813	70208.73438	90623.78906	77655.71875	91262.04688	76746.83594	89704.625	77258.71875	78036.57813	67323.21875	90082.98438	67710.57813	86882.63281	72852.69531	81660.4375	67855.86719	87883.82813	77499.92188	84359.88281	52746.75781	73276.27344	75753.67188	96713.21094	71915.52344	87571	78261.77344	82456.39844	74864.46875	89287.625	77267.78906	92088.28906	59897.84766	95637.82813	77190.21875	88743.96875
267.61224	180274.25	159593.125	185582.3594	197966.7031	206895.5625	190815.1563	202017.8438	224876.8125	218255.8438	158943.625	181828.125	145099.3281	176136.4219	171450.6406	197711.75	174854.1406	179763.9219	171462.8594	194972.7969	173585.6094	159821.7813	165937.375	181270.1719	172308.8281	197442.8594	158271.4531	208107.9688	160315.7656	181173.9063	158043.5625	164040.4063	154577.2656	175483.8594	125498.6719	174103.2031	178725.7344	188165.7344	154325.4063	193522.0313	181759.0313	184470.2656	161909.8438	224672.1719	201022.8906	215482.4531	156062.1563	228415.1094	191556.9844	191190.9063
268.11051	39602.33203	44600.15625	37681.38281	43818.51563	46139.96484	45697.42578	45213.31641	48687.13672	40950.82813	38405.07422	49396.39453	36955.71484	38550.375	37310.98828	37720.71484	45166.08203	51572.63281	38278.13281	50955.46484	41514.84375	42466.08984	41345.82031	45106	38917.38672	42892.64063	35770.17188	42143.14063	38681.46875	40590.46094	45023.90234	45493.86719	32998.39453	45658.33984	31139.05859	34746.95703	33115.41797	52670.68359	37450.07813	41558.21484	45898.05859	42976.03906	37062.94141	53023.37109	41072.55859	50699.74219	35931.12891	46998.26953	39743.53906	45298.52734
268.11359	83516.5625	79462.76563	90260.61719	100813.9219	96519.53906	101870.2891	95734.24219	105760.0391	106139.8828	69572.89844	92136.02344	63744.1875	84359.71875	77678.75781	91359.53906	79213.51563	86045.57031	76619.28125	93524.83594	89442.52344	86714.3125	72167.34375	86411.60938	81445.70313	100347.3828	86121.73438	108241.6953	68485.375	79392.35156	71500.90625	85234.08594	69098.75	91207.23438	58432.41016	84464.25781	82153.79688	100473.375	70829.4375	84547.57031	90654.64844	99146.82813	72616.91406	105029.2891	91560.70313	84977.4375	75046.85938	109987.7813	94067.28125	82600.25
268.11415	67856.14844	65291.65234	70380.3125	73536.4375	74307.94531	73746.94531	63142.55859	68770.35156	67733.96094	56817.71875	68748.46094	55234.58594	57654.69141	68326.03906	66484.51563	64825.03516	66941.375	60965.76172	65416.4375	63381.95703	55678.10156	61140.60547	58960.17578	61475.14063	67150.49219	71366.38281	72834.85938	50454.11719	57124.75781	62900.40234	59751.03906	59032.38281	60618.15234	45082.82031	56767.51172	69606.17969	74584.47656	62622.16406	64932.64844	65242.80469	66286.75781	60661.10938	71818.70313	58455.53906	85373.3125	58921.33203	78830.27344	69576.46875	56399.97656
268.12069	198200.3281	183709.3438	196271.2813	206288.4375	174579.9063	185170.5938	209915.4375	162080.3438	194311.0938	147842.5625	126166.9141	217247.9688	221577.9844	212919.9688	198082.3438	185795.3125	171693.7813	190632.2813	174177.9219	226209.4844	223993.7656	134302.8438	144129.375	209144.4063	181428.9375	179917.3906	212995.375	177314.7188	138100.1875	109947.3438	123056.8281	192898.2813	198000.1719	89700.10938	99313.73438	154536.7969	194689.1875	213938.7656	196611.3906	319521.25	301122.5	145528.1563	162376.625	124931.7422	17357.87109	183571.8438	165427.6719	170542.7813	174198.1719
268.12144	156830.25	148168.9531	133323.8906	125617.1719	114384.9766	125499.5547	158458.7813	124588.5859	149945.6406	124420.6563	99234.42969	177175.7656	173149.0313	174817.375	151883.125	137174.4844	140568.9375	152617.5625	131341.1563	173430.7188	204029.4844	102357.7578	88289.38281	143618.8125	132456.2344	122897.3359	130996.9766	110219.7656	98496.00781	102118.3359	106171.6328	167371.4063	154188.125	68747.07813	58202.94141	144052.3594	150328.2344	158688.5781	160045.2813	273657.0938	275018.0938	112822.8906	110868.2578	71375.38281	7562.441406	145476.8906	115247	140928.375	142203.3438
268.52213	90160.21875	77063.82813	90074.25	95284.69531	75489.74219	86359.15625	92932.17188	79382.85938	84058.49219	63151.32422	54175.34766	103075.5938	99813.46875	102750.7969	90452.41406	82166.94531	73399.36719	92335.53906	80196.47656	107997.875	95751.73438	60507.55078	61008.63672	90628.47656	75223.08594	90199.13281	87934.85156	80211.82813	65156.61328	48715.87109	54223.9375	92104.625	89051.57031	54851.93359	42221.12891	76526.85156	76492.57031	102020.3047	91470.01563	159525.3594	143543.8438	65303.09375	65818.35156	62334.36719	5590.033691	85709.84375	78645.13281	81888.97656	78689.71094
268.52317	47223.81641	44333.48047	45075.60156	53728.89063	48550.55469	51748.90625	75266.125	50612.39453	62518.88281	40735.45703	31625.28516	60263.39844	60923.55078	61629.16797	54526.94141	53161.24609	58748.41797	48254.97656	52036.26172	64537.44922	73610.82813	31981.81055	36662.25781	55861.51563	51083.58203	57038.71484	69776.96094	41195.26953	35144.27734	37794.45313	34060.37891	57584.80078	52807.02734	35330.97656	27816.39063	60935.63281	60746.57813	57609.80859	69155.78125	116702.3203	103745.3594	42619.47266	51689.68359	29958.29492	5082.730957	58458.36719	55076.8125	49479.875	51813.81641
268.61655	62010.34766	55768.59375	55549.48828	60159.0625	68630.50781	63158.74609	73606.77344	77358.10156	81176.78906	61591.99609	61300	52465.74609	60721.44531	60653.01563	64605.17969	56829.19531	72696.52344	61199.89844	62238.50781	55140.91797	69047.59375	56821.21094	60490.95703	52972.28906	70607.99219	52516.77734	65770.96094	57066.16797	60856.41797	56397.96094	65941.23438	61948.875	69669.39063	57706.19922	65287.72266	49113.4375	71155.46094	58460.10938	69730.23438	53568.99609	77431.72656	54282.72656	79398.49219	60487.52734	67488.9375	51089.66406	72028.46094	62120.53906	80474.21094
268.62011	167621.5781	148565.7656	181794.875	207686.6875	192322.9219	187785.9375	181935.875	211304.1406	216580.9063	150905.25	175450.25	138289.6406	160394.9844	152310.2031	179121.9219	142758.9844	153480.0156	167122.4219	192284.9219	153109.1563	143611.9688	134241.625	162488.1094	162530.7031	191542.75	174062.3906	214652.9531	165839.8281	191310.4531	124806.1563	138818.3594	139336.2969	159385.4375	142305.0469	177144.8438	164233.1406	174122.1719	150157.0781	189106.4375	182362.9531	183845.4844	159611.4531	215033.7188	208836.2031	138105.7969	163555.875	203646	177405.9219	189517.9688
269.11829	30559.49414	26220.36523	17115.86133	24546.49609	24933.72266	22066.66992	22924.35547	16488.09375	20461.79297	20270.46289	24203.52734	18699.0918	19823.9375	22609.20117	24231.01563	25154.73828	20607.56445	23832.50195	18998.20898	20387.67773	20581.26172	25391.68555	22169.63672	18905.18359	19839.15625	23877.73438	26277.14648	24217.4707	17139.55664	25563.98242	15499.76563	22485.41992	19025.44531	27624.78516	20160.03516	24589.43555	18883.95703	25966.78516	21349.36328	26286.41602	29079.70117	18042.27734	22627.56641	25218.83008	23624.76367	19160.58203	23270.00977	23640.0332	24262.97461
269.12027	107975.2344	99780.375	130237.1406	117139.9766	93417.4375	103487.7734	103513.6094	98536.6875	108836.1563	106987.7031	110062.2656	99721.89063	91667.90625	92626.01563	103599.6953	81217.19531	91182.75781	126015.7813	97536.20313	91220.10156	76546.40625	88815.54688	83486.92188	98134.60938	101059.7813	141198.4375	133288.625	112248.7656	107352.2734	74365.77344	78698.67188	97263.61719	85550.09375	117213.7422	90964.77344	103042.8516	89639.94531	98656.20313	93899.03125	108159.1016	100005.1484	93736.25	105514.4609	108628.1953	59326.21875	92388.28906	107753.0313	108218.1328	97754.60938
269.12131	59963.69141	55512.94531	69807.96875	80083.19531	79188.30469	81114.89063	86151.57813	96106.05469	91616.14844	56563.59766	78591.78125	51041.19922	65196.34766	58848.35156	77653.21875	68454.85156	70796.26563	75342.71094	89177.08594	66391.57031	70879.625	48478.05078	68592.53906	66588.03125	79989.00781	66009.4375	93072.41406	62788.76563	80932.86719	48005.35938	63612.13672	53373.88281	75489.40625	48811.91797	76645.94531	60526.01953	79922.09375	51946.65625	85539.32031	71774.25781	83622.96094	69707.07031	94138.66406	83342.53125	60114.67188	67803.23438	97818.96875	73737.01563	86610.10156
269.12187	53720.39063	50281.625	58425.28906	63928.50781	62842.35547	65711.54688	64571.65234	69273.03125	65940.08594	53354.08984	63469.25781	45991.56641	46731.47266	53636.24219	59232.78125	56745.67188	51437.14453	65822.53906	69394.02344	52995.51172	50305.82422	43638.63281	53506.51953	54175.01953	60237.95703	55346.82031	70720.35156	52637.57422	61206.10938	44319.30859	48809.42188	47086.78125	53780.40625	41810.06641	58623.85547	50491.59375	54586.16406	46029.35156	69037.89844	56878.69141	61174.91406	59879.58984	69432.40625	65863.64063	51711.26563	55211.22656	74113.53125	57694.3125	62852.92188
270.10848	64385.1875	67228.25	70986.38281	61598.73828	49335.42969	64909.02344	61315.79297	61086.83203	47133.52344	70714.29688	58751.375	61859.52734	74651.85156	67646.28906	57508	49692.95703	58951.375	67793.02344	57095.8125	66678.08594	60624.82813	70886.45313	64567.69141	65811.63281	53275.02344	59952.1875	55428.26172	57947.22266	52721.96875	49198.32031	48796.46484	85840.46875	75075.86719	43971.70313	46527.51172	53503.74609	49159.6875	64748.23438	46179.97656	62698.35938	60229.44141	63304.36328	66561.35938	60659.84766	14704.1875	63889.05469	51888.25	52010.78125	62418.78516
270.12828	53282.55078	60998.14063	66386.27344	58088.35156	55074.08984	60228.91797	51544.08984	60749.08203	52858.89453	68678.63281	70877.35156	64436.64453	59685.96484	70336.72656	63629.20703	55045.36719	53963.59375	71123.23438	69195.73438	50701.46875	52900.92578	64947.39453	65363.50781	71332.375	55765.92969	81500.67188	83280.27344	67433.76563	72375.35156	53436.57422	52240.54688	60019.04688	55538.26953	69987.375	58106.98438	63074.03906	60912.09375	62101.8125	73126.125	63044.02344	56756.46875	65730.39063	73083.54688	71042.22656	60944.44922	54974.48047	61610.07813	70715.79688	58719.24609
270.60393	119599.6953	107050.5547	113934.8984	126085.1953	132080.3125	130666.0781	129995.7891	150411.5938	183873.75	105615.875	131861.4531	93856.72656	113968.3828	105150.8047	129286.3906	107996.3672	132805.8906	114046.1797	139099.3906	102614.1719	136958.8906	101427.6953	117388.2188	108437.0391	141661.9844	93304.15625	142296.6094	100171.7578	114875.7266	90348.17969	125643.9141	106310.8125	132676.8594	90247.375	125758.5859	108896.9531	142008.5938	100310.5	146420.6719	117244.5703	136192.0625	102782.3203	161490.1406	120836.9766	124802.3906	101236.5469	164570.0625	113288.2656	148978.4688
270.60745	318165.5938	268086.5	321359.6563	354719.1875	349984.6563	355694.3125	324666.9375	374333.5938	374734.1875	270959	316984.9063	247781.3281	294877	277070.9063	336106.2813	304320.3125	306715.1563	288334.0625	329655.8438	290406.3125	278822.5	266910.5313	312340.5938	292943.75	338669.8125	271854.1563	350310.2188	270569.7188	303369.875	251404.6875	286577	261650.0938	306776	225706.8281	296602.7188	306982.0313	318390.375	258715.375	330294.625	311352.7813	309866.0938	273373.5	363705.4063	343115.0625	304280.8438	267387.7188	367077.1563	310122.9063	328018.1875
271.10569	65382.76172	71611.70313	58922.30078	56611.69922	63568.75781	58135.58984	66212.97656	77148.99219	76190.27344	67183.75781	64732.49219	63166.60938	57677.78906	61366.49609	57618.18359	66834.02344	69927.28906	60300.125	53957.69141	58013.96484	65438.53516	69763.67969	61735.48438	53196.25781	62756.80859	61180.20703	56011.53906	56380.80078	63133.74609	62310.63672	64412.36328	63672.00781	66801.60938	55840.57813	52914.54688	54481.16797	63680.08594	55590.54688	63304.73828	61552.36328	57403.01563	61202.3125	62865.59766	54114.61328	68749.01563	53652.47266	62145.81641	58038.16016	71363.17969
271.10922	138633.8438	122908.1641	151696.7813	154191.2188	160760.2188	160986.8281	147588.2188	183653.4688	171805.75	125464.3438	148925.875	113688.5391	138822.9531	122771.8203	151309.5156	134343.8906	142768.2344	123418.7578	151162.9844	136074.1094	133033.4063	122942.1563	146951.1563	125698.8516	175815.9844	119956.9453	152878.1563	130689.3203	147501.4844	120294.125	123374.1484	119363.8438	145535.875	95987.23438	136337.2813	125830.8672	147084.9375	110653.1484	147284.2344	140829.2031	147637.5469	128294.0703	176492.875	144716.3125	140081.2031	119834.3516	167878.9844	142865.25	156148.2813
271.61122	16229.0127	18703.52344	20196.15625	23286.04297	20715.16016	19421.21094	26882.19922	21150.54297	22764.23242	11194.05762	18637.38867	14444.18652	22719.20898	14735.54395	21845.82813	24456.41992	21602.22852	15636.92969	19064.47266	16612.66602	15240.91113	14657.91211	28209.46484	19308.71289	24982.56055	19211.5918	25443.17188	18690.69141	24621.56055	14286.7041	22997.05664	11909.07715	18323.42773	12888.62402	17360.93164	17612.76953	17212.63086	11933.27832	18810.14844	27216.15039	24326.79883	16390.70898	26291.42383	19730.69141	24114.70313	18828.22656	20974.09375	21267.06836	27942.25195
275.11096	57856.40234	57179.08984	56328.64844	64082.19531	44384.15234	47790.83203	46554.92578	55754.60938	49456.14453	44937.14453	45035.19141	49194.32031	35600.89063	52254.93359	51447.41797	39367.78125	52239.07813	60124.44141	50756.55859	45696.31641	39082.95703	56353.09766	51670.83984	55616.89453	43158.08203	45125.79297	48087.19922	45353.39063	47411.92578	44588.74219	36599.21094	45337.41016	42490.01953	52488.81641	38065.12891	52775.41797	57782.30078	38899.0625	43124.16797	64778.98047	48078.91797	41605.12109	57663.16016	53743.11719	47665.43359	43096.80859	47087.91406	48525.44922	39813.23047
275.62427	33361.35938	40746.83594	32011.13086	31938.73242	35891.51172	33191.80859	37735.69531	29756.4707	40599.29297	34844.08984	33444.46094	33521.79297	29906.19727	35410.98438	42704.04297	37309.70703	39894.86328	36705.4375	25855.51953	37961.13672	34853.98438	34014.17578	37588.27734	27231.43359	30998.03125	23418.19531	39483.88672	28497.65039	32134.46289	46584.68359	40534.39063	38336.06641	34840.76172	18746.97656	28602.56055	28588.36914	40915.75781	29397.60742	35571.02734	35585.34375	37333.10547	36731.85938	34600.96875	23894.68359	42324.86719	35481.54297	21865.89844	37973.17188	39170.62891
275.62792	91724.72656	84956.03125	86951.29688	106762.4219	123008.0859	122264.5	111723.8828	132567.75	142566.9844	79288.67969	97112.4375	78858.39063	97259.13281	83789.53906	120692.3516	116663.1016	122633.1406	81132.83594	104224.3281	96228.82813	106642.7813	77048.49219	106228.1406	81410.70313	119383.2266	71236.46875	100417.4453	77503.44531	96611.54688	98926.79688	117305.75	84818.42188	118735.6328	56877.68359	93956.01563	78960.97656	102188.2813	76244.19531	104081.6406	104602.3594	116875.8359	93101.375	124227.6328	85889.28906	110299.5	89897.40625	117209.1953	105403.3281	132028.0625
276.12196	77802.74219	68091.21094	73963.14844	75767.78906	83197.58594	86582.625	86562.22656	95225.3125	122614.2734	79587.61719	71651.89063	77004.96875	90304.86719	66720.72656	88847.70313	73786.67188	101332.1094	81730.64844	85064.14844	77974.78125	107638.5703	76482.74219	76639.14844	76458.15625	106271.7188	50373.02734	102315.2969	82389.21094	84922.46094	91781.08594	94604.46875	86566.69531	90605.80469	71591.89063	77436.73438	84848.78125	112954.0938	74445.10938	88900.82031	65717.91406	91717.22656	75888.83594	92438.72656	76310.89063	39203.29688	85951.16406	124663.4297	65911.67969	94591.89063
276.12553	269677.5313	227965.5625	273815.2188	322012.5	294548.2813	313485.2188	320301.375	346681.7813	370116.375	244248.8594	266484.2813	234893.0938	317328.9375	221460.2656	293028.0313	264972.625	308638.625	274383.6563	304606.5313	272894.75	274458.1563	212141.6719	258112.1406	272748.25	326956.2813	245951.1406	324848.5	276899.2188	301342.625	242105.7813	293605.5313	250233.3594	285135.5	187303.7656	263850.2813	320778.875	339538.9375	243953.7031	299451.375	275423.5	296847.1875	254643.8438	324474.9688	342672.7813	113844.0313	338290.4063	392279.4375	258281.4375	305117.9063
276.12978	40247.1875	52426.42969	41164.55859	41257.90234	59184.19531	61536.92188	75831.125	66038.01563	65128.95703	45481.09375	70687.17188	52913.07813	90571.76563	44654.8125	82095.55469	85344.98438	101398.0625	53239.78125	78165.8125	69588	97133.49219	47699.64844	66816.55469	47811.41406	69513.67188	39800.29297	50875.65234	47719.61328	63142.26953	84390.27344	101145.1563	69962.26563	87554.39063	44855.8125	47256.03125	75348.51563	91450.26563	56211.30469	69007.20313	49531.74609	68427.05469	57994.50391	58383.65234	37016.79297	60083.13672	81685.61719	72119.15625	65165.35156	70728.8125
276.60794	14817.3584	18509.83398	19507.25977	25360.61719	27127.4082	20179.78711	24894.85938	24549.0625	29512.15234	15570.94434	26492.85352	17504.38477	26982.84961	18782.86328	20195.79492	24005.78125	31352.86328	15215.36328	20886.60938	22680.40039	24447.62891	14955.3457	27495.19922	23441.50781	22429.65039	19811.78516	23193.78906	19659.41211	22083.82031	19970.44727	24680.17578	18936.42578	24373.47656	14044.61914	19463.19922	18577.37695	29139.23438	16679.46875	28593.74609	26946.03516	26883.68164	17345.53516	24483.4043	25440.91992	33655.37109	18759.69727	24751.14648	29352.88477	23941.29297
276.61768	70211.58594	71700.91406	74827.61719	96935.3125	94235.39844	102010.3516	105264.2266	102833.8125	109496.8984	70308.13281	94122.46875	68673.78906	100344.8672	75502.21094	97056.38281	81481.5	94813.48438	75767.85156	107672.4922	91886.96094	97902.17188	70647.67969	82815.11719	84473.50781	109618.25	78223.82813	111543.5	89548.74219	102456.5547	70330.24219	93074.53906	77208.44531	98055.01563	60053.19531	92322.57031	87367.23438	95286.63281	70940.42969	101600.9453	96069.26563	107061.6484	85560.34375	116795.1016	101438.8828	57271.02734	94493.25781	115632.1094	86322.45313	109775.4141
276.62722	121415.0469	97959.1875	118315.4844	131777.7344	127099.7891	141666	146731.2188	151552.1094	167797.4375	103085.5781	116044.9531	104565.3359	151620	92869.46875	127676.2734	129849.4453	144002.9531	112848.3203	136754.375	125348.875	137023.1875	89484.67188	126737.2813	112045.0156	144358.0313	84941.01563	134986.2031	112726.4453	141210.4375	118166.6172	139124.125	113211.9063	139988.9063	81255.10938	117101.2891	138331.2656	152560.0938	106875.1172	123917.6328	115920.9844	135829.6875	112682.1953	144355.4844	144037.7188	50005.6875	155734.4844	167404.4063	117621.4531	138436.2344
277.61037	22227.95313	23182.92969	15900.93066	20192.01172	30037.2793	24857.14648	26015.01172	33339.375	28695.88672	22783.26953	21340.32227	22121.55664	22197.06445	24827.38672	30123.05273	27220.49219	29967.23438	23347.1543	24291.85156	22405.39648	28160.31836	20811.16797	24228.0625	25289.48828	24715.24219	24625.38477	26369.36133	28702.10547	24998.17578	28036.93359	30885.96484	20850	28346.1582	27934.97461	26751.14453	25631.74023	30755.83594	24683.96094	32155.0957	29791.26367	26006.9668	25672.56055	32396.24805	19407.66016	30559.03711	24417.19141	33664.55859	27389.15625	31801.87695
277.61097	62226.73047	69137.03125	63137.95703	78014.32031	102000.5703	90820.75781	99193.89063	114437.125	128520.4922	63056.43359	86474.25	64787.65625	83141.67969	59608.85156	91415.47656	83335.35156	103963.9688	62542.42188	92822.41406	75368.51563	102508.5938	54940.97266	84766.82813	69651.85156	106121.3047	76199.40625	104464.0469	78976.33594	92629.78125	54277.91406	93708.69531	52019.96484	100463.5391	59902.84766	94383.05469	71372.40625	112362.6875	66191.91406	109297.4688	84113.35156	107163.0703	66311.30469	116071.9844	85925.82813	87461.04688	78457.47656	127367.2422	83649.625	128629.2344
277.61177	118876.5391	127882.6719	99549.14844	103509.6875	138399.6875	125987.7734	133981.0938	149907.6406	173367.8438	131110.2031	134037.3281	133439.0156	118048.7188	140535.2813	130001.4844	139620.7813	152268.7969	115826.3047	130637.2109	123578.2422	146138.0156	127647.8516	129629.9609	116128.5703	143473.0781	117283.8906	133301.6719	110624.5313	121487.8203	133662.1563	143774.9531	134998.9688	139091.4063	111761.3516	121442.7734	126539.9531	149981.6719	131645.0156	152321.9375	116989.1172	143133.9219	124165.375	154320.7188	106034.5781	162700.1406	113831.3672	173429.3125	131495.5469	166483.6406
277.61478	252886.5313	222842.0313	300727.25	346488.2813	352014.5313	350618.1563	343770.9688	399640.3125	420096.2813	221643	299863.9375	209944.0313	297206.4063	221671.7813	328360.8125	243442.8438	312342.625	268204.3125	357405.125	263713.5625	281721.8438	201810.5313	295301.5625	271804.25	375458.8125	287690.625	382130.375	249248.4688	334959.5313	171337.1875	266120.4688	196280.9688	298473.5313	228231.1094	315021.3438	292303.9375	345151.4063	215791.4219	349535.4688	297140.3438	354101.9063	246409.0938	397595.2188	378495.3125	231092.5938	274684.5313	422367.0313	296996.0625	361352
277.61548	438716.9375	420581.4375	466786.7813	508980.625	536888.375	519027.5313	501239.9375	566860.6875	563407.375	425543.1875	474816.625	413282.9063	468413.6875	434560.3125	501758.5625	459038.5313	495741.2813	436029.4375	516106	452916.25	456942.8438	423130.9688	490188.1875	427349.8438	518966.25	431329.4375	517900.375	399117.75	469718.4375	403721.9688	461298.1875	412497.5	489364.0313	349501.4688	459467	467584.5938	510412.9375	419759.5938	520184.5625	464618.5	508626.0625	443461.7813	554235.875	505997.4063	498169.5625	431082.9688	576242.5	492206.625	532101.125
278.11347	88494.01563	85982.63281	81293.27344	83972.08594	93902.24219	95372.82813	96923.07813	115090.3281	115470.4453	89381.60156	94011.55469	85884.39063	98305.52344	91953.54688	91797.97656	90304.53906	103723.0859	94598.85156	91073.08594	90651.21875	101517.5391	93782.78906	96829.11719	80815.17969	99534.36719	68786.96094	90130.82813	87682.20313	98094.11719	86228.89844	99413.84375	92408.96094	109708.4375	83786.5	92522.98438	84525.66406	102926.1719	90108.74219	99722.60938	87806.07031	101930.875	84377.60938	108464.1797	72579.94531	99235.33594	75272.5	106543.8125	88130.07813	98258.35938
278.11707	229736.2344	213935.8281	252061.25	271297.6875	297207.0625	286264.2813	281344.0625	312655	311702.9375	221598.4219	275966.625	216930.2031	271328.4063	226854.5625	282999.75	264368.7813	290683.875	229396.625	274455.9375	266473.2188	273781	239853.75	282654.1563	236741.8906	279983.5625	217304.9688	284864.9063	230980.6406	260071.7344	225590.6719	264154.875	223307.1719	283140.0313	174588.625	250772.25	250736.7969	293757.625	230419.2344	281211.4063	263055.625	279322.2188	234976.25	314843.3438	259709.125	275587.375	243128.7188	306610.875	277697.0625	278382.75
278.61536	28016.92578	33855.65625	28484.11914	27036	31856.54492	26414.47266	39567.59375	24071.00195	28181.66602	27062.06836	31733.59961	30270.52148	27390.14844	28540.58398	24065.31055	29395.52539	24706.91406	26831.23242	25553.32031	31698.875	32389.28516	30534.33789	35071.47656	25292.72266	25333.35742	30547.71484	28458.24023	27456.1543	27309.42969	34966.30469	24382.12891	24673.83008	24765.7793	19293.55664	22335.41797	23630.23438	36991.32813	26283.64648	28424.15234	29395.21289	33717.10156	25731.36133	28398.28906	30434.01367	35877.88281	29828.15234	24184.64063	33449.72656	29793.61523
278.61899	55448.26953	52360.67969	54662.40234	69484.85156	76974.19531	70837.50781	83847.70313	72524.67188	80185.17969	49145.43359	64643.87109	54221.57422	67130.72656	55600.89844	62778.1875	64550.64844	75564.71094	53223.01953	63836.24219	63644.53906	78970.29688	58193.48047	68052.03125	53361.57813	71104.00781	47253.63672	72577.42969	54714.08594	64716.12891	55810.44141	68838.60156	60082.93359	75532.35938	48759.11719	65355.79297	52493.98047	79069.1875	55190.27344	69052.57813	67264.6875	77886.35156	52793.56641	76097.55469	61170.35547	68790.64844	54492.19141	75375.5625	65081.02734	71213.82813
278.62332	103633.5313	97155.75781	109506.1875	129073.6406	134792.2656	129063.5391	134236.9688	143390.6875	143852.4063	96141.67188	116151.4922	96907.375	114016.4297	91910.75	115250.2656	111123.8984	131481.2188	93767.08594	120835.3281	105007.1094	119600.8594	99096.83594	116099.6641	97446.32813	136311.0156	107793.3906	138855.1719	99275.46875	124208.6016	91085.15625	111363.375	92380.1875	125170.9063	64883.44922	122349.4531	97933.125	116710.1797	92820.04688	116925.2891	120697.3438	135643.9531	104822.4297	138744.375	112551.9531	108912.5156	109905.8828	125689.5313	109382.3047	126752.6172
279.12534	35475.92188	35359.65234	41216.25781	51761.67578	54344.19141	49322.4375	47652.69531	48798.62891	48417.08203	28191.85156	44518.55469	31810.10547	44924.98047	33219.41797	40742.16406	40562.19531	53269.89453	34987.39453	49596.95313	41859.87109	38195.90234	35591.91016	48548.3125	38338.33594	52220.21484	43302.92188	48960.26172	38513.17188	52092.03906	31212.64648	38795.67578	32488.81641	50365.38281	34345.52344	40451.625	36457.02344	45365.6875	32663.29492	45880.87891	40896.37891	57766.00781	40922.54297	54580.00781	42883.94531	38449.38672	43888.54688	44418.05859	46016.20313	45040.30078
281.2649	15003.87891	15941.94434	19217.82227	12392.08789	21916.13867	12294.34961	9836.880859	16625.15039	14080.55664	14400.88281	23276.58594	11321.07031	11894.51855	22461.97656	13596.91797	12235.5752	13989.88965	16013.62793	14703.62793	12892.26074	10730.47754	15553.21875	13610.40625	10956.81543	21071.77148	19974.31641	28752.75	11357.44922	14824.5332	10444.16211	12334.91602	11213.34766	12194.91699	38104.88672	15750.49609	18643.74805	15742.82422	16609.32031	21895.41406	16971.6582	19007.47461	14878.37891	14360.9541	16775.20117	37549.41016	13813.82617	17701.12305	22020.83203	15402.19824
284.10747	84734.05469	65974.78125	91493.53906	81079.14844	67615.64844	54028.49609	64715.51953	71257.79688	63317.28516	68793.23438	60620.03516	74037.54688	69866.78125	68893.53906	71832.85938	61952.59766	61283.64063	81274.42969	91422.99219	59230.54688	46429.91406	67644.13281	69231.13281	68277.54688	55898.70313	90134.66406	70612.70313	68064.47656	67397.23438	53760.99219	59076.94922	54792.125	60789.27734	83475.5625	84460.26563	70990.00781	68882.04688	54751.48438	72518.82031	69540.9375	67892.71875	61987.33594	65881.4375	79705.78125	50667.85938	59004.65625	67078.67969	66478.41406	63475.70703
284.61137	67731.59375	70219.61719	74170.82813	62784.42969	77264.51563	60551.72266	76318.35156	83587.10156	87331.04688	68251.57031	68778.46094	69533.30469	76422.71094	70310.82031	69704.9375	65999.85938	78054.14844	72904.5625	70524.10938	74452.69531	84817.42969	77616.73438	70380.59375	68053.59375	66331.03906	63197.91406	73800.96875	73869.99219	78280.28125	68813.05469	76422.32031	85096.57813	86699.6875	58651.94922	57433.17969	61504.46484	81752.45313	62716.09375	64783.4375	66664.20313	81687.20313	66841.47656	80553.14063	66255.77344	54400.71484	62786.45313	75952.40625	70374.625	79714.86719
284.61526	162167.5156	159992.6719	195250.4219	211717.1406	194883.0469	193860.0625	209743.0625	211867.4688	227819.4375	166394.4688	191821.7344	165818.2656	200686.2031	152060.3906	194556.2188	162716.5625	193040.1406	185240.2031	210093.125	201177.5156	192676.7188	172726.7656	203160.4063	191169.6094	200896.8906	185148.3281	229344.8125	194207.6094	226134.7969	150110.6875	173721.2813	178760.2969	213258	134241.7344	179914.2969	184836.1719	221395.2969	167614.9063	197892.4375	187684.8438	206873.9219	174197.5	225320.7813	245411.3125	117515.5703	195184.7344	233919.8438	184014.0938	193269.8438
285.11526	152844.6875	154568.9844	182604.2188	118515.0859	107921.7109	94494.23438	92509.25781	116680.6953	106104.8984	151982.2656	195527.5781	201368.875	215442.9063	196925.5469	207688.5156	107585.8125	63183.73828	233553.1875	280037.8438	113945.5703	78439.3125	145701.1719	182836.2656	89441.5625	152676.7656	220678.3594	193407.5156	120026.3359	153519.1563	98001.0625	75978.98438	73411.5	80206.59375	233187.4063	324220.2813	108449.5	148312.3438	113078.7109	177288.5469	97164.40625	100954.0469	93344.625	123997.5625	147219.8906	161902.0625	76421.52344	120675.7578	105337.8906	81658.71875
285.11674	57649.47656	53712.05469	68247.10938	78421.03125	85887.95313	85376.875	99184.72656	100342.3281	105838.6797	63526.125	84303.00781	58682.33594	101206.9609	57162.23438	78346.99219	77593.85156	92978.42188	80989.10938	93158.07031	93731.25	99646.04688	66445.41406	97712.66406	66113.10156	95149.19531	58338.39844	95374.89844	74226.1875	101142.3203	62980.46484	87254.58594	73755.75781	105323.6719	53199.88281	78998.34375	83264.54688	100859.7031	65291.46094	89328.125	76358.71875	85841.61719	58448.39453	109358.4063	100530.5	69849.03906	89855.08594	105875.1641	84002.11719	97571.59375
285.11716	46351.69141	41581.20313	44732.91406	55190.67188	54142.52734	53499.31641	57447.58984	58907.01172	63030.45313	51312.73438	53841.58984	46069.48828	61997.75	46999.30078	50346.11719	49955.78906	57380.16406	58203.82813	61684.55469	64895.10938	53417.60547	51526.64844	60475.61719	46692.87891	53930.32813	44905.52344	56122.48438	52212.37109	66625.82813	50662.96875	51376.18359	58725.64844	67574.375	41861.91406	49434.94141	58948.74609	57866.20313	50625.53516	52908.03125	48367.22266	48664.22656	45658.78516	64954.22656	66658.64844	45393.60156	66833.53906	64548.39063	61919.35156	57261.59766
286.12311	233489.0938	245432.0781	275632.3125	240988.8281	215853.125	206022.8438	195371.7188	194035.9531	195907.0781	230984.7656	232415.4844	257958.6875	236244.0938	237437.7969	215856.7031	194672.9531	192665.2188	275067	249242.2188	201604.9688	156431.6875	255673.7344	258421.6406	208335.0156	216124.9531	287190.1563	240613.0469	248796.2344	248442.1719	194235.7656	183989.1875	219884.7344	184821.3594	283651.2813	225184.25	235515.2813	238196.4219	215088.8594	245409.9219	212415.6094	207370.125	211045.1875	222973.4063	296162.4375	196341.2031	202440	222089.5469	232850.1875	180732.7813
286.59888	35897.30859	41004.51953	39636.05859	34227.55859	36225.46484	40316.64453	36640.3125	33851.25391	38114.87109	44651.11719	41587.91797	39440.75	39292.25391	32118.88867	37864.92578	38870.10938	47189.21094	38705.37891	32757.44336	44436.80859	42648.83984	41483.14453	38501.32813	35685.68359	30041.24219	33350.16797	37734.99219	39425.13672	37691.98438	39274.75781	33031.03906	36459.08984	40194.08594	31097.09766	31452.125	36164.25391	43747.65625	36712.25391	38251.78516	35704.58594	40256.68359	38040.80078	29228.70508	36436.38672	38029.62891	35396.23438	32274.25	35929.88672	42518.07813
286.60272	75016.625	88224.10938	101261.375	107852.4688	118121.7656	115533.5938	119771.1797	132281.7188	129974.3906	80538.96875	106343	86077.49219	108811.8672	74799.36719	109215.4141	101572.9609	114519.4141	90003.28906	108385.0938	109675.7188	119384.7656	83934.03906	108545.6016	92679.08594	116756.9375	100789.5625	137634.5313	91296.875	126210.5469	88052.32031	98927.07031	80546.26563	114048.6719	68174.63281	99791.07813	108763.5391	138873.5781	89643.73438	125981.1172	93114.1875	115180.0859	84412.75781	131952	122573.4141	91667.6875	101222.625	134801.5156	114445.5078	116623.0156
287.1047	33744.60156	22733.50977	38583.40234	38919.66406	42860.67578	41136.09766	44131.73047	51430.00781	47597.89453	25936.69727	39261.21875	25779.0293	37304.9375	23821.35547	38430.92188	37735.78906	59842.60156	30268.55273	47657.85938	34294.92969	49294.83984	26825.56055	39284.78906	32465.55078	47337.70313	39838.625	46444.85547	33832.04297	46788.21484	26512.76953	36387.73438	22716.75586	44706.0625	31942.3125	28222.94922	41253.20703	45509.41797	26486.33594	44518.54297	35869.93359	41960.18359	23620.05078	44561.36719	46433.94531	38146.75391	38150.42188	45833.96875	35131.92578	37125.25
287.11091	161913.375	155706.6563	178207.5313	158306.1406	133169.5313	136693.4063	126926.6641	148879.2656	157454.8281	140618.5	125238.3516	135276.3438	123886.3359	134837.0469	135662.4063	135373.9375	140631.125	146178.5625	144740.4063	134455.25	111290.1797	140802.4375	137414.1563	127372.4766	136948.3438	179384.0469	153572.9219	135632.875	134331.6875	116906.0078	115533.8125	119332.1797	128398.1641	158736.5781	127150.7734	141143.375	134231.1875	128737.8594	129161.3359	145629.3281	146760.875	134161.4219	153198.8281	163637.8281	121437.2031	127134.0078	138173.2344	150090.8438	131685.7031
287.12644	49636.69922	61855.38281	53855.77344	62737.37891	45728.90234	46564.08984	57105.30859	46296.60938	42164.14063	57046.40234	44802.22656	53908.71094	50440.5	57310.41797	51041.98828	44076.14844	36054.98047	76722.19531	53065.0625	50569.84375	37280.55469	63303.41406	48339.41016	50142.98438	42409.98438	64982.90625	50132.1875	56775.49609	58342.11719	44687.98047	44716.73047	46429.56641	46528.14063	70260.67969	62560.12891	52482.89063	61358.13281	46040.63281	47385.21484	45215.60938	58510.12109	47394.87109	63033.87891	84164.85938	49421.75	45786.05078	48481.44141	51224.47656	49757.13281
288.11872	834096.5	1136057.75	1003157.25	857592.9375	842076.6875	815116.1875	799099.875	985146.375	732495	915724.6875	916284.375	934074.25	793234.6875	978833	906219.625	829156.625	796361.1875	901637.0625	836463.75	808433	786463.625	1037147.5	947814	839948.125	750975.6875	1044520.188	881721.875	850625.9375	849486.0625	778644.3125	806672.9375	814062.5625	780468.8125	993392.6875	791131.25	1084601.5	971026	933186.5625	899167.625	937042.5	881146.3125	848344.375	826142.375	976767.3125	1247550.75	839310.75	949026.6875	925458.4375	769712.625
289.12222	190935.375	233650.25	224311.0938	197549.2031	179458.25	178730.8125	177841.8594	207861.4531	163116.0156	192471.625	197760.8594	209124.7344	182292.8906	221543.7813	203231.0469	194165.2969	182353.2188	206544.125	177408.2031	175154.625	178317.6563	236744.4063	209026.0469	176741.7813	169983.8906	228432.6875	183588.5313	183620.9063	182929.4844	175549.7969	177297.7969	174392.9688	173738	205984.2813	171491.5	231895.3906	202028.9688	190896.0781	202986.6719	194822.1719	199286.2344	179400.5625	188941.0156	208963.6406	265945.8125	187505.25	213279.875	195371.7969	175754.0625
290.12553	14991.54004	22655.11914	23687.29688	17642.65625	21816.60742	21691.92188	24029.66016	24019.57227	18042.53711	21669.49219	25007.67188	23672.75195	20194.6582	24560.18945	17579.56445	17570.41602	18762.17969	22847.1543	15015.12793	19226.99414	17170.36914	22787.63477	19609.88672	20294.60742	17972.19531	27448.28711	25691.24609	21570.49023	21318.91992	17002.24609	16413.78711	20446.44336	16344.11133	25708.02734	16675.88867	29539.08008	26293.82813	23813.92188	22697.10156	28779.58008	21506.625	20382.50586	12842.14648	29258.04297	30424.14453	20199.85156	33846.33203	19615.80273	16081.52344
295.07864	113585.5078	100281.3672	112209.8828	101472.2578	89630.71875	77352.05469	79539.29688	92888.19531	96674.88281	94515.57813	81161.35156	92908.42188	90254.85938	92158.5625	81844.3125	71114.46094	71304.78125	92629.17969	81872.8125	80662.78906	74012.46094	94567.77344	88051.08594	83295.24219	92568.50781	107998.1563	94677.54688	90581.82813	93567.67969	72863.53125	75413.125	80450.28906	80150.92969	98674.17969	81807.76563	88680.77344	97248.27344	74097.41406	92183.41406	81879.99219	89278.3125	86982.1875	81582.09375	119353.9453	68990.96094	90275.375	83933.89063	80015	63086.25391
295.12342	771570.3125	722854.5625	842789.5	787782.5625	628592.375	646112.3125	703534.8125	673003.75	692341.75	782350.4375	692845.9375	720796.75	686051.125	781553.3125	707561.625	547322.875	580544.9375	895888.125	753558.8125	677080.4375	633856.5	675262.5625	658926.5	908422.9375	820487.75	945521.9375	861363.875	811428.0625	738502.375	549705.8125	571060.5625	788016.8125	676532.4375	846213.6875	599975.9375	705048.3125	742332.5625	797313.5625	809395.75	728053.1875	726980.8125	700534.375	740755.9375	834845	214301.1875	775028.375	801256.5625	672540.1875	593669.3125
296.08508	553599.5625	538179.0625	553097.875	498259.0313	512436.7813	472930.3125	432206.75	516528.4375	444263.9375	522434.5938	498736.3125	535616.25	492302.8438	569167	558612.125	503303.6875	407557.6875	543034.75	529375.3125	460655.9375	458175.3125	613804	538346	433522.7813	469251.375	477531.1875	466542.2188	424271.75	428204.6563	531280.25	512182.2813	471315	460382	512690.1563	471477	516788.9375	494482.2188	465113.875	519950.5938	513575.3125	496211.2188	472063.9375	480624.6563	444017.3125	750190.9375	373417	470771.75	462443.2813	393819.3125
296.10751	107444.9688	97635.24219	107038.0469	101002.6406	76176.25781	84345.01563	75955.57031	76417.77344	99385.96094	97643.88281	91674.69531	97602.96094	78982.33594	98053.71094	105207.75	76823.875	67851.69531	114699.3203	91840.44531	81275.01563	72787.47656	103776.7344	83394.75781	78951.35938	80488.39844	88654.6875	87486.90625	118095.75	99012.80469	78772.42188	87296.89063	104349.4375	94288.51563	93273.64063	83000.125	74139.21875	62419.50391	86470.44531	79076	84726.29688	88298.78125	85079.53125	96147.71094	109290.1172	52180.97266	83298.72656	70744.64844	85642.91406	88946.69531
296.12675	263073.9375	251746.7656	276699.6563	283207.1875	222779.7813	233478.3906	255607.6094	240049.0313	247075.875	267415.1875	247017.8438	249313.3594	250598.8906	272769.375	260489.3281	186115.8281	211646.3281	291927.4688	279635.875	231053.9844	230503.6875	252883.2344	234868.4219	329605.7188	298899.4375	316147.2813	282289.6875	277929.4688	259776.3125	180070.8438	194344.8906	282829.9688	237814.0625	294901.2813	202026.9063	254476.7188	268540.1563	275096.875	284611.125	272573.2813	252918.0781	247682.5625	248870.7656	301442.3125	81500.27344	270261.0625	267400.6563	218247.6094	217233.6875
296.14382	747389.75	718984.4375	745297.6875	778012.8125	642943.125	666682.4375	677116	692806.0625	709517.0625	797504.8125	696748.625	695927.625	656534.1875	759734.75	707316.625	610066.3125	625891.4375	797864.5625	727861.4375	668804.4375	667355.5625	712600	665533.4375	766123.3125	680715.5	802722.75	751608.0625	690256.125	682720.75	619188.5	662927.375	770836.6875	690200.1875	670990.8125	573009.0625	648272.6875	680422.125	757747	762522.1875	678592.8125	695630.25	670870.0625	690313	758126.375	374647	723571.8125	702192.375	721295.125	686004.875
297.08843	119057.7109	114584.6875	136388.1563	113038.6406	118329.8906	105093.4375	95564.46094	117370.1875	94675.32031	119994.6484	114587.6172	124247.8047	124658.8672	123439.5	137944.0156	100446.3672	91787.78906	126824.1016	114874.1563	107662.6172	97619.91406	146866.2969	127648.9453	98412.17969	93122.03906	108202.0313	112499.75	99675.35156	106181.7891	127895.7344	126594.3828	108800.9844	109861.4063	116769.6875	124926.0703	118412.1094	113730.1563	119170.0156	111650.6719	110448.5313	113689.1406	107695.4766	108732.8047	104016.4766	168192.5	86234.0625	106296.9063	103359.4688	95394.22656
297.13702	211823.4844	202556.8594	262575.6875	310787.9375	257781.4375	265542.9063	286392.6875	246778.3125	293758.5313	255184.9219	307494.9375	207231.7031	255160.375	235474.1719	283737.125	173316.1719	171787.4844	244670.3125	293568.125	225231.7344	211886.2969	173359.0469	220152.875	382623.6563	352558.9375	398318.25	441625.125	277969.9063	321414.5938	143735.2969	185185.9219	191730.0781	213609.4531	277848.4063	254625.5938	295325.4063	291190.5625	300589.125	312859.75	282716.25	276965.75	218324.7031	296868.6875	377440.625	70754.80469	347878.8438	351865.6563	240561.3906	229494.9219
297.13771	750337	761633.25	1081923.125	1343772.75	945442.1875	1008228.125	1010110.5	855899.375	925048.5	955127.5	1149273.625	747256	948418.3125	911419.5	1036983.438	642121.875	557996	980156.375	1014805.5	905504.3125	626569.0625	620322.8125	824335.4375	1595254.875	1141608	1663460.125	1524770	1129556.375	1118104.5	582152.9375	567155.4375	757307.1875	693385.0625	1008741.438	963641.1875	1189158	918138.375	1212522.125	1045390.688	1159974.25	913911.6875	887179.5	946278.125	1545176.875	195380.4219	1354276.625	1146500.625	958973.75	710619.8125
297.13909	7175151	6884847.5	8114115.5	8236628.5	6282364.5	6661910	7522651	6656834	7701910.5	8995088	8258853	6981813.5	6910002	8134888	7794889	4821809	5297864	8109649.5	7289617	6627303	6731417.5	6200382.5	6121969.5	10952745	9335189	11256383	10330902	8080919.5	7730820	4925654.5	5332819	7009768.5	6092499	8170903	6270329.5	7977939.5	8081769.5	9263277	8555455	7404302	7592306	6901681	7390794	9279545	1975181.375	8910760	8833495	6836940.5	6117001.5
297.14116	299728.7188	296660.9375	363777.4063	383285.0313	321906.6563	325677.9375	394802.9063	359084.2188	403294.8125	370743.1875	421715.4375	298894.0938	361046.375	351573.3125	398133.4063	255814.4375	313824.5	355015.3125	373865.4688	341114.25	386612.2188	272627.2188	329264.875	485233.6875	468120.125	485166.9375	501352.625	362130.8125	391782.6875	263114.2188	314124.1563	316644.0938	344768.125	343453.125	302919.25	381215.9375	420427.75	421186.75	440815.125	367422.0625	393732.3125	331303.1563	382828.9063	447068.875	116855.4297	430504.0625	441960.0625	339002.5	326906
297.14734	197395.8594	204138.8594	191881.1875	216575.9063	183630.3906	195176.5313	185418	180657.5781	210140.4375	219878.1406	194059.9531	184195	174593.9375	196741.9844	188435.6563	165390.2031	178615.5	215080.625	197459.2656	179621.2656	177243.9219	190988.0156	188003.2344	207519.3594	213212.0313	214813.9375	204529.5313	194860.8281	177509.4219	166322.7813	167039.125	204355.1094	188733.0469	162760.3906	146298.4219	173321.8438	183813	212699.4844	212582.5625	199919.1719	191065.0313	174917.5625	194933.4688	201183.8125	99254.5625	190449.4063	205528.2344	193080.3125	193802.6563
297.1517	279909.8438	242922.3438	294046.5	309739.8125	231389.25	246613.1875	251336.2969	261753.8594	294292.125	288475.7188	277406.0938	254141.5156	237800.8906	273957.3125	266368.4063	208748.7031	210671.625	276073.9375	276470.0625	249553.9531	215202.2969	259036.125	237482.5	288837.7813	263354.5625	319884.2188	304311.0625	256498.2813	258110.4688	211007.3906	227827.9219	270016.625	244232.75	283737.0313	221041.8594	243747.9688	246602.625	303454.5938	303271.9688	261868.6719	288094.3438	219788.0156	259239.25	278536.7813	98751.10156	279608.7813	275077.5625	253474.0156	251940.6563
298.12306	738121.75	659421.625	743145.6875	763469.1875	609431.75	632886.1875	611343.9375	645684.9375	679562.5625	715475.8125	651159.75	618777.5625	584229.9375	725979.9375	718421.25	511062.1563	532284.1875	734301.5625	667428.875	522076.3125	481522.3438	662740.5625	625183.5	623180.1875	595131.0625	721804.9375	701630.625	684219.5	709875.9375	616768.75	618066.5625	690926.8125	618033.875	760748.25	594301.0625	547021.375	546603.3125	637204.375	633912.5	694827	701195.625	702678.4375	738823.125	786274.5625	408811.875	594741.375	645045.75	737620.125	699963.8125
298.14245	1648128.875	1592351.5	1858658.75	1857409.75	1394731	1484519.875	1677833.25	1504767.5	1719962.875	1983444	1799005.625	1593383.5	1531717.875	1809515.25	1663500.125	1098067.625	1226396.375	1837272.75	1621362.75	1462581.625	1417028.625	1392765.625	1368027	2370548.25	2038264.25	2499784	2253388	1793373.625	1775605	1091242.75	1181585.375	1555067.375	1364597	1867654.25	1403995.375	1729219.5	1801857.125	1973110.5	1858412	1652589.125	1679439.375	1493190.875	1654898.25	2068865.375	445909.6563	1961966.5	1972402.875	1492090.75	1360902.5
298.14707	281898.7813	280844.625	332645.4375	337523	262924.2188	259236.4844	288157.0938	270824.375	333797.2188	325724.7813	303364	260169.2969	243278.375	312397.5313	276501.2813	177239.5469	204068.5156	319650.7188	283054.1563	263045.5	260319.4531	222270.8594	210848.6406	372198.7813	318978.75	527533	489139.5938	320764.125	309217.9688	170791.0938	190189.4688	256264.75	222959.3125	365186.0313	252013.75	316239.75	327705.125	383278.1875	342984.75	312429.0625	310260.0313	261773.2656	275173.6563	378032.9063	64103.25781	337883.4063	335013.5938	258805.4219	229226.5313
298.15954	594585.125	525718.1875	574584.5625	574836.3125	491975.9375	490680.3438	494276.8438	512660.8438	537388.625	558942.5625	490807.1563	535436.3125	491762.3438	524582.1875	484500	478613.7188	510265.5625	557084.9375	497365.25	465901.375	448707.6875	506822.4063	484696.2188	546991.8125	503986.7813	540565.625	487001.3125	510894.375	468934	495145.4063	485127.9063	571897.75	509903.5313	514939.9375	409966.3125	456134.3438	474408.5	514100	508800.0625	537689.625	485998.3125	513018.9688	507607.7188	527855.0625	326620.4688	498897.1875	507632.4375	530265.875	561192.75
299.09464	91037.33594	81141.72656	101811.5781	89677.89844	73371.57813	75017.25781	61541.63281	76606.36719	75428	81086.5625	72795.82031	83041.35156	82519.63281	84068.69531	73564.6875	70898.50781	79166.21094	89416.46875	81018.50781	65553.60938	60399.59375	91596.02344	79131.91406	76845.6875	71281.28906	99763.55469	85217.8125	81525.00781	75777.30469	61868.41406	62907.27734	74761.6875	73008.36719	84499.57813	74788.74219	83772.47656	79423.10156	80440.01563	68271.94531	77456.14063	71458.49219	77018.32813	75627.85156	92837.95313	77240.60938	71224.63281	82392.83594	89565.22656	72285.60938
299.12658	167531.0469	159670.3906	189869.4688	183042.2656	141664.4531	143901.6719	143089.6094	150815.0625	152607.2188	175849.0313	155012.125	125761.8516	131022.9766	175583.125	173696.2031	121415.3047	123406.3828	188004.4219	164542.4063	119232.25	112459.9766	171037.4531	160115.7344	138190.5625	144404.8594	171250.5156	182400.4375	180281.9688	153592.3438	146571.9844	141721.6719	169336.6875	144281.9688	199698.2656	133925.4219	136819.1563	136591.5938	152931.4219	153915.3125	182548.625	160681.0469	163642.375	166027.4219	183978.8438	99042.76563	145454.9219	148300.2656	181302.8906	170166.9688
299.131	284887.0625	278987.3438	291655.2188	316720.125	246604.2813	246646.5938	243931.5156	266874.125	297407.0313	253010.5938	251071.5781	261196.1875	226132.4844	273499.75	250563	221439.875	222829.6719	270486.625	287600.25	209911.0156	189042.8594	256247.0313	225745.1719	241499.6875	251378.0469	294786.4688	270304.9375	243809.0313	244067.1563	223085.3281	209826.6719	257100.7969	218891	289223.625	220263.375	243729.4531	249560.1875	220970.5156	239100.9531	276914.8438	265037.5313	239946.3438	285607.25	295074.0938	174174	240518.75	286011.5938	257180.2969	243316.5156
299.14588	184782.375	177929.3438	218133.2969	208016.0781	151509.6094	171540.625	187236.5	174850.1563	196718.5469	212325.9375	188202.4063	178179.375	176870.2813	203776.4375	203276.0469	118743.6406	128312.5078	199136.75	169688.9063	163194.5313	152441.4063	153872.9063	145300.0469	262067.4375	213758.3438	293710.6563	266776.5	212796.6406	195982.8594	127531.625	133538.2813	175120.2656	153184.7969	236591.2656	158137.7031	203640.375	181170.3594	219934.8281	211370.5	188672.875	185697.1719	179088.9531	189184.4219	244794.9375	50763.44922	219687.5625	218591.0781	169906.8594	160215.8281
299.15482	140105.3438	132610.0781	153695.3906	155520.3125	133258.8906	107577.4453	143983.2813	129312.5391	160894.9063	152636.625	142125.9375	129404.5469	114807.7578	151127.8281	143982.75	97492.10156	101661.3047	157136.2344	136364.3594	139639.7344	130224.3438	119373.9297	112135.1406	206269.9688	173036.8125	272253.2813	215385.5156	158887.125	168470.2188	101278.9141	93368.17188	142037.0313	127980.6563	160875.4063	129152.7188	147693.7656	162286.4219	167015.1406	169422.8594	151278.4063	137868.7656	142679.2969	143220.7031	187256.375	56948.07813	196740.625	195600.2813	123522.0469	110159.7422
299.16296	135519.625	131792.7188	139253.2344	140896.8281	115765.1797	120947.9688	122151.125	137486.7344	129839.0938	151055.2188	115557.125	128956.2969	123847.6875	143974.4531	120679.2109	123091.4609	133122.7188	132891.7344	122357.1328	121897.5078	113895.5	125570.6641	113040.9609	130383.4375	122204.6406	130545.3047	121202.0156	128777.0234	121195.3281	113525.3438	119754.1563	133006.1719	120655.5313	115575.2578	104639.6875	111668.625	116582	127956.8203	121919.6484	137525.9688	128500.2344	127906.5	112205.1641	124091.7188	78232.65625	132952.5156	119286.7813	124030.2344	117186.4688
300.08473	53634.97656	64411.26563	73824.92969	72092.13281	53522.95703	46655.43359	54694.08984	63925.74609	49906.89453	57152.28125	54430.41797	65097.78906	56860.87891	55355.61719	63335.55078	50980.86719	53520.33984	54888.95703	73357.70313	38282.96875	36086.39453	52910.21094	42781.39844	56391.83984	56899.37891	73620.21094	52359.26563	46585.05469	53636.57422	50330.10938	55697.05469	54933.91016	47682.78125	55193.83594	45983.55078	46222.80859	69548.83594	49414.37109	56660.41406	49858.94922	48252.49609	41632.80078	66047.21875	54676.76172	50588.57422	48468.33203	56408.92578	68733.16406	39824.64063
300.10239	116748.0625	107649.1953	126029.4688	109976.6875	94703.99219	96767.21875	116180.6797	101314.5391	105826.4922	121586.8984	111853.0469	105600.4844	103646.0625	127521.6484	104612.3203	96643.51563	86031.96094	121015.4844	123379.2422	105626.3281	89506.25781	127634.0859	109602.0469	110377.0781	91415.35156	138312.1875	126874.3438	109022.8594	113261.125	110315	93367.49219	108242.4688	95288.40625	121843.5703	98823.64063	105121.0234	118859.2344	103076.0703	106262.8047	112504.1563	119976.0469	107022.75	116124.1406	115907.7266	82563.85938	105695.3359	124062.7109	109871.2969	93543.99219
300.11875	1112693.5	1084295.5	1112824.375	1070070.125	997679	942579.0625	924169	991681.625	986110.1875	1019984.375	932693.9375	1017465.5	895891.5	1041182.938	962344.0625	919491.9375	923486.4375	1005637.375	933146.0625	912718	848849.125	1085098.25	961629.4375	935842.375	897089.125	1122052.375	948350	924811.6875	889269.625	850826.3125	845972.5625	933344.9375	879182.5	939708.4375	837795.875	1027449.563	957476.3125	959725	962827.5625	984524	965997.5	945609.75	999075.3125	1002452.938	978073.125	907335.125	1028308.75	1013524.563	934418.875
300.13876	2292919.5	2242448.25	2544900	2370714.75	2067572.75	1990327.125	2049407.25	2125092.25	2128739.5	2258205.75	2076230.5	2163045.5	1966950.25	2206307	2092057.125	1899270.875	1929041.125	2335202	2118940.5	2034502.25	1854937.875	2344879.5	2081831.625	2152795.5	2049739.5	2438168	2137656.5	2253580	2165621	1852248.625	1819737.875	2166774.25	1967309.75	2232366.75	1843232.625	2247901	2179923	2121761.5	2160825.5	2044379.625	2044561.75	2061867.875	2186943.5	2597538.25	1777899.5	2043830.875	2272468.5	2192242.25	1923148.625
301.11023	141629.1406	152914.9688	146400.3594	158079.9219	114036.0156	109555.3359	106537.5703	117443.0391	120912.5547	119002.4141	122617.1328	119211.9922	118156.8281	125758.5703	114141.5703	135688.9063	120401.3281	141497.7344	125371.5234	99425.57031	93649.66406	135954.0938	119174.2813	116800.25	120957.0391	150803.75	133484.8125	114779.5938	123776.8984	107687.2109	104302.0938	111305.1797	104041.7891	127201.0156	119450.2969	111294.3984	136500.8125	106929.5	122722.7109	128660.5781	126846.625	107472.5547	108986.5313	115879.7891	112141.8984	104033.6094	124934.1406	120082.5391	111691.3828
301.12212	264008.625	265012.125	263724.2188	258729.1875	235676.6406	224778.0781	208243.7813	237653.625	225733.8281	247023.7969	233337.7344	253212.6094	208451.9531	237544.4375	225395.3281	219785.9375	218079.6406	225792.8281	219747.0313	218663.5	208480.1563	255996.7813	217956.8125	229348.375	214049.6406	264161.3438	218089.3125	225251.375	205446.0156	210531.7344	193581.7656	218403.5625	207651.9688	228860.4688	195265.3125	228678	224746.625	225583.0469	230107.2656	220262.0625	231280.3438	213940.2188	226814.9219	241472.0781	222777.7656	216129.1875	234254.625	229579.8125	220021.6406
301.12649	746945.375	710813.875	783133.8125	738671.8125	640180.625	590733	578773.9375	654774.125	643257.4375	670567.875	635579.4375	683651	590356	693606.4375	642511.875	637084.3125	611927.875	658812.0625	563514.25	602810.6875	536038.125	749567.9375	664490.3125	615951.8125	599436.3125	711140.1875	596391.25	608983.5	570813.0625	629501.9375	602995.5	643975.375	606513.1875	669553.625	575874.75	654196.75	641377.9375	628661.6875	643148.5	656778.875	653223.375	615686.0625	628252.5625	646709.5	729446.25	568756.625	657446.125	673785.5625	594583.125
301.14202	520825.7813	513485.9375	588622.875	552797	454618.8438	453563.4375	449410.2813	493851.0938	472382.5	506860.8438	466976.25	492468.6875	451110.6563	496779.8125	465417.1563	428965	446542.9688	553483.0625	497935.1563	451374.0938	421646.625	530148.125	482584.125	490173.9063	451212.0938	556484.6875	487451.6875	531281.625	484547.2813	420964.7188	415890.9375	497504.5	450406.4375	505209.875	411261.4063	500503.25	487280.75	477992.1563	484372.9375	456293.875	459492	461406.2813	516676.375	577163.375	391510.125	467068.0938	532141.0625	500051.125	443012.3125
302.09809	116706.6484	114144.5938	130256.7344	115902.1797	99740.07813	93155.76563	112660.6953	102462.8203	98681.15625	103322.1172	110516.4375	114012.5547	94351.80469	100866.9297	100265.0391	90844.67188	93122.80469	108219.6094	102613.2578	93467.04688	90901.67969	126903.8906	110341.9297	102672.6328	97687.53125	124535.7109	107030.5234	103937.8359	114923.6641	87362.95313	86097.86719	96709.38281	91389.64063	118243.5234	93653.14844	112742.3281	114157.7969	103667.1094	112612.7969	93585.78906	107207.2891	99723.25781	109411.6797	125730	122448.3438	95538.86719	120610.1094	120418.9844	96815.14844
302.10034	108659.2578	147077.5469	147073.6406	134173.7188	102297.4688	90184.29688	95478.28906	106422.0391	114209.3906	117182.9219	127542.0703	148349.7813	136415.125	132786.3125	122081.8203	135826.6563	146631.7031	143701.7813	158790.1875	85071.67969	72577.17188	104965.9844	106824.3047	127000.8125	109249.5703	135619.6719	133259.1875	101999.7813	115562.8438	115876.3281	121460.8828	134316.9844	99434.82031	109432.7109	135754.4063	137722.5938	140865.4219	111403.6953	132134.6094	101625.6484	101603.1797	117085.75	138920.7188	136000.7656	106221	120063.8203	147470.7813	141193.375	103776.6172
302.11812	130260.6563	120714.3281	139629.4219	126090.1484	113663.9766	100383.8906	109343.3516	128272.4922	112411.0078	134540.7031	140014.2344	139591.2969	126468.2656	139689.4063	122929.5625	123668.1641	105246.125	141569.5781	133500.8906	114505.2891	98527.52344	153106.8438	140080.8438	107099.4922	121334.375	145761.5938	148591.8438	127584.1641	142027.0313	120564.8516	117958.9531	134920.5	123817.4219	147158.4531	119485.4688	124085.5703	141330.6719	123090.2266	134619.5469	138067.25	134616.625	114437.1797	133170.4375	166155.1094	108040.0859	112604.7188	139140.2656	143273.375	112101.9531
302.13021	210020.7344	201908.1406	209269.9844	197074.2188	189774.0781	175753.0156	172206.7344	175144.5313	185356.8281	192353.6563	174377.4375	206713.4063	169685.3594	193283.9531	173685.4063	201968.8594	174947.6563	185501.4063	163041.7188	179256.6875	166702.2656	219595.1406	188308.5469	189644	170581.4688	200304.0625	170923.0156	185369.9844	164215.7344	194399.1094	171829.8125	190198	183269.4219	173609.5	158988.75	183876.8125	185972.3594	189103.7969	184832.25	185030.9844	183197.8594	190046.1094	174562.4375	179345.5625	214911.2969	172749.2813	171379.2031	196393.2188	172419.8594
302.13211	256832.4219	246385.4063	278718.4688	302365.2813	282872.0625	280921	270385.5	317260.7188	322768.5	238667.0625	267060.7813	241272.6719	264628.1875	243852.5781	272122.1563	261433.9531	287365.4688	251503.6094	270016.375	256693.3438	260863	243747.1719	274603	254921.5313	295343.6563	270838.6563	281262.5313	250889.7031	276888.3125	232629.5625	253376.7813	240406.5469	264754.4063	233865.4375	241158.0938	273007.4063	284673.1563	242290.2344	279287.25	275334.4375	301574.7188	257481.4688	305117.1563	291207.5938	257340.3125	252305.5156	303476.4063	277568.3125	294809.9688
302.13281	726609.6875	682437.875	747334.8125	801381.0625	805927.75	816002.0625	791616.25	936709	898279.5	614262.625	727067.125	619914.3125	710222.9375	613131.875	745591.6875	645872.3125	737464.75	663371.4375	824338.75	615971.8125	649990	618117.5625	699107.5625	642650.3125	865155.3125	732463.125	921340.8125	647829.5625	802261.25	497513.5625	635982.9375	577612.375	695563.8125	664909.0625	711358.8125	699030.75	807670.25	592093.6875	809618.5625	717297.125	804415.4375	600906.25	929355.9375	851091.375	588106.4375	678171.0625	932514.625	720017.75	788455
302.13436	14756337	14258658	14610388	14069743	13257235	12885506	12554104	13277318	13237320	13882409	12811044	14062474	12498338	13733747	12752480	12980420	13046065	13433402	12608200	12486890	11895831	14257578	13176634	12990891	12623436	14045928	12622627	12910424	12223161	12367227	12024766	13367142	12826948	12366364	11337984	13019660	12554446	12870032	12853775	13079295	12977552	13207384	13247097	13271202	12683512	12455951	13158856	13349951	12908562
302.13613	449337.7813	424922.2188	461432.625	462323.4375	449544.0938	442454.4375	421397.875	476950.8125	472653.3438	413610.625	435009.7813	422373.4688	412927.4688	416333.2188	416488.75	416905.0625	426225.9688	420001.9375	421369.0625	401446.9063	396649.2813	431808.5625	430771.2188	410859.3438	435806.5	438465.5	439465.4063	406230.4063	416252.9063	379773.2813	384169.9063	411750.2813	422788.875	406238.875	383087.6563	424776.0625	429380.625	396986.9063	429939.5938	432986.0938	435121.7188	413206.2813	461362.7188	459121.7188	401402.2813	405660.5313	454741.1875	436222.0938	435678.6875
302.13661	240617.2031	236640.125	275893.75	289411.8125	272054.5625	268076.5	271622.125	290626.4688	309349.375	225303.9063	255864.75	227574.5313	257469.4531	231836.4531	266068	255653.4688	299115.9063	244755.1719	259975.6094	250503.9063	283592.2188	236252.2188	270579.875	241361.2813	275063.4688	253526.5313	274779.3438	233606.2188	266746.8438	220198.6094	257892.0313	225962.9531	269249.5625	218659.3125	224759.2969	254868.5156	291445.7188	223726.375	275652.3438	271461.375	294162.8438	239875.2188	289303.25	274945.5625	257586.6406	244173.5156	285462.25	257185.25	292856.625
302.13851	105151.1016	89047.05469	116150.3359	122014.8672	114734.1875	106311.2266	97851.03906	93951.5	90889.15625	92538.71094	105191.2266	92723.76563	106965.7031	94562.95313	106226.5	114602.2578	106434.1953	100953.6328	95477.5	113361.9844	87020.17188	100929.9297	117288.125	109066.1406	92085.47656	107492.1797	87033.63281	107768.9609	96389.80469	94419.33594	93975.86719	95827.84375	105486.9531	85671.07031	102990.5156	110596.9688	89881.66406	109483.8281	95597.46094	118840.0781	102410.6016	106492.4063	99154.79688	114265.7813	101228.3125	104521.0938	97802.69531	107318.25	100988.7266
302.1455	55548.08203	58653.91797	55133.64453	55913.05469	53839.75	52098	60150.54688	54889.00391	47054.67969	44433.60156	42153.81641	46265.37891	52012.42969	55852.15625	46179.25	45591.39453	43744.68359	54778.82031	44376.07813	56487.69141	46517.26563	48329.26172	48407.53125	53286.23047	48373.07813	56451.83203	54245.83594	49078.48438	58791.53516	51516.85547	47391.01172	51739.69141	49327.33594	56950.68359	45694.85547	54143.05859	50094.34375	52209.69141	49738.36328	52973.875	56783.71094	51063.53516	57762.94531	60302.13672	41805.90625	55578.60938	57377.10938	55741.75	47429.50391
303.10581	448031.2188	462712.6563	489236.2188	441385.2813	375080.9688	343610.0938	357919.75	402254.4688	365548.2813	384646.6563	385198.0625	410993.9063	335486.625	391703.5313	351517.8125	371455.9375	383570.8125	387403.9063	375449.375	339294.1875	333322.2188	434333.5	369212.3438	362732.3125	344061.2813	514505.5	437232.5313	395748.5	379052.1875	312752.3125	310773.7188	331271.0313	327300.6875	459363.75	350508.3125	437357.375	422167.5938	376918.9688	427342.125	369696.6875	374810.6875	359639.5625	382669.0938	410297.5625	475035.9375	353392.2813	431676.7813	431150.7813	380592.6875
303.13158	52596.08594	47985.05859	50297.67188	49758.69922	45151.66406	44430.82813	43154.48047	47841.49219	48318.62109	48160.66406	51920.24609	45465.40625	52367.23438	46662.3125	44341.91406	37516.95313	43450.47266	47650.01953	51421.12109	42760.42578	42453.32813	46693.48828	39894.16797	40365.45313	59099.21484	43123.14844	47496.72266	43060.3125	38615.4375	43942.11328	41528.58203	49347.38672	45362.21094	40767.42188	43109.99219	46183.10547	41445.83203	44364.14063	44593.44531	50508.39063	40660.99609	43938.26172	42537.85547	48121.19141	44514.60547	47634.73438	53127.03125	47775.44141	43156.19141
303.13635	678763.5	644043.3125	769163.9375	779483.6875	602413.3125	607173.8125	510202.7188	511114.3125	453667.8125	580308.8125	530011.625	590296.5	540179	606750.25	540879.4375	535036.0625	395334.6563	638555	542962.8125	536045.125	345166.3438	577377.4375	545383.0625	619761.3125	460154.0625	747651	554402.0625	622681.875	493421.5625	459451.6563	365452.9375	546310.4375	451894.3438	644353.4375	516383.4688	624192	429852.3125	549033.4375	450915.9688	633450.3125	448085.6875	567421.125	509267.2813	752155.625	343578.7813	578318.9375	462347.9063	596375.75	401183.1563
303.13779	2908283.5	2787525.5	2892457.25	2805031.25	2618913.75	2574181	2503405.75	2689654.5	2681846	2701794.25	2491543.25	2706433.75	2420005.5	2659313.5	2466666.75	2450432.5	2499998.75	2680272.5	2499138.5	2408959.25	2276208.75	2749564.5	2547278.25	2521070.25	2553900.25	2765665.25	2614999.25	2523017.25	2405233.5	2289386.25	2287244.5	2511713.25	2471699.5	2451161.5	2295099.5	2512734.75	2524246.5	2416274.5	2541453	2560418.25	2572715.75	2527822.75	2669868.5	2736011.25	2322220.5	2438655.5	2666757.75	2566347.5	2481684.5
303.13898	746739.1875	749597.9375	829143.9375	856231.5	872010.375	833357.25	890367.4375	916737.625	956210.5625	791701.5	878773.625	771257.25	863073.9375	774237.75	896374.625	904237.625	989450.3125	768807.375	862313.125	865366.0625	942494.0625	794599.0625	941017.1875	799634	902475	782665.875	837361.3125	762933.875	851266.5625	825662	919242.8125	807737.8125	938415.6875	645154.4375	736997.8125	842689.8125	909881.9375	796824.5625	906470.9375	850394	945919	846696.5625	914890.75	830341.9375	951855.9375	826765.9375	899382.875	898166.9375	969414.75
303.14017	71716.25781	75599.89063	70384.17969	79337.5	79814.3125	73024.34375	80696.94531	82465.78125	89660.95313	75821.92969	81510.57813	70308.91406	75573.25	70567.65625	76043.03906	80178.83594	80741.52344	70999.10156	74655.46094	75559.90625	77244.77344	74145.11719	80722.25	71210.29688	84995.95313	67738.58594	77061.04688	67850.625	73110.3125	70776.53906	76385.65625	72647.5625	78511.50781	65001.61719	71112.30469	76913.92188	84419.625	64797.75	79969.21875	79690.41406	80988.22656	72174.76563	78657.86719	81932.25781	76184.85938	72019.72656	74376.50781	80466.23438	85364.78125
303.14232	747150.3125	684642.8125	714370.3125	722284.375	620059.5	628251.75	585535.0625	676071.25	681515.1875	611464.3125	581600.4375	647100.75	563152.5	599863	567677.375	572134.875	579760.4375	633959.625	585925.0625	532435.375	509234.6875	614508.875	600689.125	582228.6875	609068.125	695328.1875	653250.5	606920.0625	572647.75	521641.8125	526300.625	593380.625	585490.5625	657407.875	568037.875	551369.1875	571247.8125	542329.1875	577991.5625	626660.6875	638453.4375	571469	671504.3125	646676.375	485438.75	579461.5625	642053.625	622700	607496.1875
304.08918	2839368.25	2708522.75	2792810	2578193	2387821.5	2364365.75	2572600.25	2300573.5	2551012.75	2766107.25	2432238.25	2541434.5	2353914.25	2723768.5	2721361	2015785.75	1788054	2868172.75	2475181.75	2324069	2021681.375	2686018.5	2332489.5	2297511.75	2303541.5	2722443.75	2616499	2507705	2312467	2079144.875	2074521.75	2337652.75	2144609.75	2683402.5	2121633	2315885.5	2371719.75	2493235.75	2455477.25	2406663.25	2253437.5	2264859	2611272.75	2883623.5	1302501	2281566.75	2566747.25	2163912.25	2299286.75
304.10923	102468.1406	101308.6797	104718.3906	92663.25781	87250.22656	75842.6875	71191.78906	94329.23438	78012.22656	94917.32813	80629.15625	89964.22656	70700.52344	83088.85156	85736.46875	80903.70313	80931.5625	79278.76563	78795.5625	74997.8125	67935.99219	100027.4141	81182.59375	91872.59375	80723.36719	119776.6641	93151.05469	92494.85156	75949.10938	68289.57813	74543.05469	66782.14844	70182.25781	99291.625	81012.11719	97663.03906	104627.4141	79277.60156	94209.82813	86350.8125	79973.5625	76625.71875	73015.36719	94203.99219	96860.80469	83238.82813	94243.88281	100621.5391	68624.375
304.11368	351420.9063	339049.9375	358411.8438	321613.4375	292387.7813	289516.4063	276061.2813	309248.2813	283611.6563	306946.8125	262743	314398.125	275635.3125	301194.0313	273669.3125	267891.8438	261934.1094	296376.1875	285792.5938	267793.4688	247197.7656	325675.6875	284842.0625	286199.1563	260057.9688	350678	306530.3438	293972.5625	284810.3438	247421.0625	245340.5625	293207.4375	268223.75	287841.0313	264321.6563	292739.5938	296721.6875	282818.1875	296418.9375	279951.7813	280371.9688	278478.4688	274222.9688	343239.75	286244.4375	255770.6563	299352.5313	302613.9688	288868.6563
304.14105	320048.5	319966.1563	325477.2813	316602.0313	264130.6563	281229.5313	268564.7813	290367.9063	295849.875	288184.5	274980.5	291742.4375	268840.3438	285544.3125	256792.375	250823.5313	257177.6406	283733.9688	270411.75	255921.5781	246052.2969	301519.0313	287512.7813	269960.5313	295341.3125	296363	272827.6875	259806.4219	251512.1875	243070.4219	240061.9063	269605.125	255547.0625	280133.625	242614.4844	271576.75	269822.1563	272415.1875	272681.75	279599.0938	269422.25	279566.9688	282467.2813	306265.625	234517.1094	254497.1406	281812.375	271739.2188	249106.3125
304.14562	172837.4063	156817.4531	171986.0313	159961.6094	143891.2344	133316.6875	135627.3594	160428.9688	156668.1875	138574.7813	130790.1016	157444.2813	122227.0703	136192.8438	131646.2031	128277.4219	134402.6563	149798.9375	125898.125	124285.9141	115682.2734	155066.5781	126786.2578	157071.4063	133809.4375	161659.1719	140871.0625	141225.125	115877.8281	122996	109194.6172	135725.1875	129474.0781	147166.5938	133830.0313	123379.25	138024.8594	126618.75	133540.4844	144352.2813	131470.0313	130785.9766	135840.4844	157374.4375	102832.8828	139381.7969	138968.7656	143161.1094	138751.3125
304.15006	214086.3594	205026.6875	213539.7031	211631.0313	189302.9375	187514.8125	183435.9219	206301.4063	211945.2031	204173.3281	182596.125	207470.0313	179866.0469	210714.2969	160519.25	193779.4844	189950.7031	195175.1875	183962.8281	174935.3906	164386.5469	203773.0156	202286.0625	195320.2031	182728.7656	220549.5469	189876.3125	188254.3438	196108.3438	182457.2656	167611.0938	199178.6875	191309.1406	201008.1406	171262.6094	192188.2344	176373.6875	179289.5781	181894.625	186366.1094	192997.2031	201253.8281	195097.5	211377.5625	172669.1094	184058.5938	191441.1563	187952.8281	180719.7188
305.09247	608838.9375	589560.4375	579966.9375	554087.125	501284.5938	525825.875	539935.25	488709.5	554035.5	577862	516269.9375	570051.875	511706.9375	577926.3125	559365.8125	425647.1875	402966.4688	613468.8125	543352.25	486118.125	444702.5938	565923.1875	489834	494278.2813	490141.2813	572345.4375	569355.9375	540319.4375	490765.5	417724.2813	424759.4688	491393.5313	456476.7813	581198.5	466076.9688	496870.7188	509322.6875	508185.0313	512415.2813	531012.1875	485618.6563	475481.5	545065.5625	625291.4375	275789	474463.75	553093.1875	454021.2813	499182.6563
305.11726	71445.32813	79980.44531	69393.45313	81093.24219	65702.625	62053.58594	58825.25781	56790.26953	62703.94922	61824.46094	58107.44922	55716.625	50451.92188	63792.44531	57589.65625	63021.01563	54269.57031	62383.37891	61711.13281	59131.94141	47652.48047	69021.49219	57683.28125	63232.60547	68252.83594	62941.89453	62639.3125	59058.54297	55852.82813	52263.78125	59930.25781	58261.35156	53411.38672	60666.75	64648.94141	68425.9375	73697.85156	53118.22656	68843.20313	67003.11719	59403.19141	59860.88672	63039.76953	67227.96094	65061.6875	61648.50391	70940.875	71297.67969	65372.17188
305.15353	52207.71484	48630.49219	56885.20703	43376.27734	46851.28516	39352.59375	43141.44531	44294.96094	46515.05859	42187.77344	37099.60547	44239.33203	40505.80078	45367.73047	31176.02148	38647.85156	42366.9375	43750.26172	46304.78906	44279.53125	38374.21094	47656.39063	41017.29297	44721.25	42018.61719	52300.21484	37279.82422	44708.07031	35951.98828	41089.42188	34267.48828	39312.07813	37487.95313	46591.04297	41286.89453	33447.20313	42592.85156	37124.36328	44280.625	45832.39453	47542.02734	44670.60156	43369.67188	47132.41406	33776.64453	37266.75	39517.69141	45060.77344	41807.24219
306.08636	909187.0625	854845.6875	888440.0625	817764.4375	754995.625	745596.6875	845983.625	749700.3125	807958.875	872250.375	749486.125	790060.125	763055	868232.75	851006.3125	633124.9375	573216.875	901752.875	807643.625	726372.6875	657902.8125	840219.875	727983.9375	725617.875	735547.5625	853162.4375	858520.0625	801671.75	756530.5625	659759.0625	660390.625	736457.875	674049.5625	851900.3125	669420	720983.3125	762003	759453.0625	777245.1875	760059.0625	721205.1875	698389.625	846119.4375	888562	422487	754486.375	809118.375	681983.125	750771.5625
306.08952	187321.375	167248.5313	169157.5469	169977.5625	156650.8281	154969.5781	147798.5781	178889.6875	165544.6094	181757.0781	163191.2656	174817.9219	169750.9844	182581.9375	177748.9063	141192.4375	124944.0625	198994.3438	183471.4688	167100.7344	151766.5625	179956.4063	162188.5	149438.5313	156998.75	147642.4844	159044.2813	175727.3438	186299.6563	162682.2969	153791.0781	162831.3906	156316.5781	165368.4219	159035.75	152535.5469	160501.7813	146440.5781	152199.4531	157458.5	149874.6094	134620.7344	166846.625	187117.9375	149297.5313	139544.1094	156069	139620.9375	137172.5625
306.10935	34049.20703	43602.17188	35575.03906	40538.72656	31184.51172	30926.78516	28343.21094	37393.20703	23245.65234	38325.72656	31257.48242	37179.95313	30420.91992	41918.85547	31599.33398	26698.93164	29556.92969	33008.66016	36030.77734	31259.34766	26195.20117	42516.72266	36492.00781	29777.00781	23779.50195	39054.04297	32791.28906	39070.64063	29622.65039	30985.20703	33075.83203	28553.88281	30467.35352	33846.42188	33873.63672	37702.55078	35508.78125	33144.51172	36814.49219	35656.53516	38523.57813	31877.58789	34985.94531	40614.75	42194.07422	26552.11914	33424.76953	31741.90234	24232.58789
306.12822	64746.39453	65081.79297	84631.98438	69968.42969	62187.22656	59163.51953	59983.66406	62311.26953	61508.47656	61111.96875	71953.00781	61335.54688	58062.01953	81896.14063	74341	60684.90625	63477.64063	72417.8125	66313.76563	59035.67578	57488.08594	82539.375	64362.04297	69981.64844	53024.17578	72550.08594	62759.89453	54274.03516	49998.01563	57685.27344	72033.50781	71371.70313	60456.75	67469.94531	61318.75781	59614.84375	54183.26172	72791.35156	74153.03125	60664.16406	71276.78125	67170.71875	81341.77344	58609.53516	53977.67188	68144.90625	65431.02734	72503.71094	58858.64844
307.08968	209640.75	204947.2656	185288.7031	192634.1094	177296.0625	170103.625	191558.8594	175070.5156	194372.0156	197901.2188	179131.6406	170216.7969	168119.5469	200958.0469	200953.1719	138447.25	139099.8281	181415.8281	178848.75	152764.1875	145935.8281	181101.8125	159498.625	162412.7813	161309.4063	201407.4375	182186.1563	167687.4063	168809.7656	144491.1875	146750.3906	164819.75	154685.0625	191857.375	160501.1406	165601.6094	169381.6719	175676.1563	172358.375	180159.1875	153222.8438	159555.0781	184315.6719	196580.7031	95714.91406	158290.625	178233.7031	150027.9219	159345.9375
307.09727	81932.01563	75127.30469	81274.72656	70760.21094	61477.125	72246.89844	60224.54297	69164.76563	68595.20313	68230.78125	60173.44922	68117.35156	68484.64063	70043.28906	80515.3125	61909.65234	49210.59766	84790.07813	80905.42188	67047.19531	69745.21094	68777.63281	75270.57813	66795.10156	78232.23438	68941.60156	86245.96875	77580.35938	79471.02344	60085.13281	59162.22266	64287.17578	63508.12891	80300.85938	66048.73438	61284.90234	76572.30469	71798.26563	72447.55469	70251.29688	86124.08594	61883.64063	73081.84375	84991.875	57402.85547	62675.17969	84351.58594	57336.47266	58920.63281
307.11723	102489.4141	104602.25	100637.7813	91859.28906	83739.48438	85767.42188	77813.71094	96141.86719	85307.64844	71051.70313	88631.21094	80753.11719	71579.21875	82902.78125	83450.25781	71495.10938	73993.97656	81086.47656	77484.44531	69094.91406	65417.07031	98134.71875	87670.57813	71990.92969	75240.61719	87303.05469	99825.375	62373.12109	69530.23438	79045.125	71693.75	74612.78125	69612.45313	82908.85938	75813.80469	79033.82031	103396.3672	60637.08984	80701.03906	80501.73438	91569.14844	71867.75	93017.45313	81191.99219	103919.4219	55268.69531	73653.67969	86924.91406	72141.09375
307.1236	131185.0313	109489.4531	140961.5625	128434.2969	110863.7109	105613.2422	130938.3438	116863.9531	128090.1719	151388.8281	155600.2344	106524.3516	121452.375	144725.0469	149131.5625	100941.25	114888.7656	156260.8906	132308.6406	118373.3828	122386.9141	115238.6094	114720.8984	153709.2656	130863.4297	181503.9375	178358.4688	123669.4766	134633.1875	102307.2734	101655.0391	137646.6563	125585.9766	132621.7031	101532.3359	144720.7188	146521.25	181409.0781	169908.5469	124217.3594	117092.1094	112568.6563	122823.7813	150978.3125	49551.57422	137206.4531	132367.8906	130689.3906	119048.3047
308.09738	87979.03906	84306.80469	99175.11719	101725.1563	96282.14063	89000.33594	95988.50781	95372.36719	96869.79688	84613.39844	97433.85938	82378.63281	106953.6406	86840.32031	115162.375	92392.50781	83050.74219	96162.17188	109924.8203	102515.6875	102443.5234	84998.86719	103694.0625	88650.64844	101619.9609	72677.50781	80660.14063	92345.25	109887.7266	90103.72656	103842.2656	89518.4375	106424.5859	77337.98438	104898.1797	101293.1875	98273.8125	86162.49219	100182.5469	85057.3125	94249.86719	86848.72656	101665.4844	100312.4375	94448.89063	77234.21094	102227.0234	86565.59375	74778.07031
308.09861	114365.3125	113060.8047	136399.0625	135072.5625	133198.7344	137651.375	130580.0703	138713.3125	126542.5078	114000.2969	130078.4766	114141.25	144551.3438	116509.4297	155314.9688	114217.1953	115651.1953	137606.7656	156377.9063	121089.6406	139062.5625	127185.4531	136962.4063	109738.6641	134790.1406	95206.42969	141151.375	128545.4688	140648.2656	108478.375	133430.1875	113169.4063	125025.3359	115631.3828	145712.5313	120188.4922	133541.7188	109155.4531	136477.4531	119474.4375	130410.0078	105407.6875	133425.9063	146884.5156	123716.5781	112717.5625	135676.2969	111736.6953	97302.11719
308.09947	201185.125	193806.2813	239057.5156	246137.5938	215542.7031	211087.3125	211593.6719	210197.4219	191806.7344	203167.25	219512.5469	194392.0938	225072.875	207947.1563	231639.7813	198886.2656	158817.5	240325.3906	235945.75	221192.0469	166303.0938	202539.1094	226116.9063	215734.3438	209554.875	207420.0156	228547.7969	230395.4219	227295.375	193591.375	169502.5469	208787.3594	188694.1875	213817.9375	239177.1094	217210.1406	184706.4375	209421.6719	206972.3594	211076.25	197691.0313	214357.2813	207657.4219	261265.5938	149414.2656	193711.625	215791.7031	196028.75	163466.4531
308.10095	429982.4375	417255.7188	470930.0313	483806.4688	467747.7813	453437.0938	471286.7188	477461.2188	445569.6875	421239.1563	481200.5	411471.25	510158.625	414923.375	539175.6875	433935.0625	380776.4688	492791.7188	552892.3125	482029.8438	432363.5625	443048.375	512916.1563	411381.0313	466902.5	371067.875	479116.0938	474645.5625	510280.4375	417709.25	444001.0938	424987.3438	462913.4063	422511.25	508010.25	483649.3438	456904.5938	404576.6875	474119.5313	427769.5	449050	415736.2813	460937.3125	530230.1875	410053.875	376640.1563	474887.6563	414445.0625	366612.0938
308.10514	49456112	47839584	50284148	48223808	45738520	45153984	46277480	46171808	45351928	48462560	47231848	47603620	50523368	47560620	53293240	43415380	38494604	53264780	53838708	48981396	47054740	50221264	50497948	44216604	46132972	40513168	45408092	50457604	51625532	45969304	46602184	48428784	47380600	46799128	48280456	48766592	47854256	45148608	47979944	43424384	45129616	45369124	46194092	53251076	44305672	39692056	46554436	42388932	37982976
308.10724	1595159.375	1510198	1651630.875	1636241.5	1553046.25	1534140.25	1573859.25	1650485.25	1658555.875	1506526	1572087	1485107	1598025.875	1488729	1703504	1383826.5	1421728.25	1701402.375	1803785.5	1520825.125	1584244.375	1541302.5	1607806.375	1380913	1642384.25	1370979.25	1647279.25	1612702.625	1751371.875	1425188	1553884.625	1457001.625	1559868.25	1564743.75	1629636.625	1560857.625	1631899.5	1377871.75	1685714.25	1476625.25	1609262.375	1401965.625	1629584.625	1764980.25	1462442.25	1327273.5	1668861.75	1353806.25	1427955.375
308.11045	164704.1094	149813.0625	168451.0156	161383.4219	165007.4531	157234.6563	174462.6563	160678.2031	165500.6094	155040.2969	164449.625	152020.6406	180805.2344	147087.2813	187534.375	154485.8438	144736.0313	177491.9219	196112.9531	169604.6406	174916.3438	158115.7656	179373.0625	149971.1719	172034.8438	125388.875	168256.2031	172328.0156	190024.9375	159041.4063	174671.7344	161741.1094	180371.7813	150130.8594	164633.7188	171953.1406	175421.9688	148252.9844	166492.9219	141851.1875	169880.5	151967.25	167428.7188	186747.375	159494.2969	144240.4844	168041.6719	150256.1563	141334.1719
308.11119	123727.5703	114330.9219	122097.2266	125050.0469	124330	125321.1016	130258.5547	132787.9375	127203.3906	119500.9453	136565.8906	122100.8359	144827.25	119940.3516	148052.5625	122370.9141	107120.1563	134625.5781	145595.4375	142432.4531	137383.875	124181.5078	146347.7813	115152.25	132041.8438	95219.04688	112829.8906	123347.0391	138728.4844	117359.3203	135035.3125	123476.1484	137759.7813	109411.9297	147347.6563	131264.6875	132185.4688	118759.0234	137798.1719	118733.4531	129132.6797	120166.4219	122930.7188	142557.7969	128730.2734	107566.875	134601.7344	118746.0625	102638.0469
308.14386	130132.6016	137941.2969	135459.7813	140154.8281	115841.4531	115131.375	143987.7031	129849.8594	135593.6094	133036.6875	135293.6563	139394.2344	133625.4063	138301.7969	124683.2344	96116.33594	95099.14063	138401.375	116437.3281	112896.6719	109384.8984	131461.7344	114490.7266	136579.4844	122842.0938	136992.4688	115607.3672	147681.0781	123553.8672	110242.4688	105927.7266	126215.5938	119078.4766	131508.0156	125180.9688	127943.8984	111175.5391	132033.6094	143725.6094	120159.8281	123079.6328	139333.5781	139723.4844	144301.1563	60552.91797	106008.2031	122505.2344	120568.6094	113385.6875
309.10217	157293.7031	149072.7344	168665.3906	156794.8594	139886.2969	134700.4688	135875.125	146233.8281	143025.9844	153280.5	147726.0469	155054.2656	137782.9531	146592.0156	154314	118950.1484	119284.9609	170054.5	158884.0625	137666.25	131020.4531	155664.3594	145178.7031	116787.5469	143683.9531	123342.8047	128567.9844	146475.7813	150526.0313	129689.1797	130397.8203	137813.0938	131141.3125	125659.1328	151279.8594	147353.4219	128833.5	136150.8594	154103.6719	139937.4063	139242.4688	125700.0547	141856.8438	172730	126499.5156	122486.1406	148817.9219	125375.1328	106295.0078
309.10613	258693.25	234101.7656	272880.3125	272713.5313	259560.6719	261905.5	254726.5	282500.25	284173.375	245194.5625	264529.3438	238939.9531	261579.2969	245551.25	283822.4063	206828.5469	220554	273405.2813	311998.9688	232419.5625	236647.6563	245278.5625	256429.6875	224965.875	289310.9375	235836.0156	292100.5	261716.3281	301348.2813	205248.375	230634.7344	228387.3906	231288.75	271735.4688	285593.7813	255846.7969	284455.25	221776.125	286213.5625	228289.5625	265534.5313	216572.2813	283032.6563	310130.7813	243001.125	219159.5	304734.1563	214597.5781	223543.5625
309.10675	597578.3125	549124.8125	637045.375	661691.9375	660885.75	660785.125	670525	745056.75	745157.9375	551238.625	666491.4375	547461.8125	656402.125	560529.875	716819.125	525481.25	542445.1875	640497.875	806307.875	553109.625	576104.875	562121.1875	641377	530579.1875	740706.25	555772.625	783307.625	612673.375	793103.0625	473135.2813	569928	522702.5313	576422.5625	618667.75	739462.25	632841.875	729579.125	528068	717775.8125	567547.125	679183.6875	499502.6563	721302.5	757612.5	603053.6875	514908.8438	782524.375	527386.5	554872.875
309.10837	9598745	9182492	9676324	9052123	8112431	8125117	8041284	8140388	7928729.5	9373495	8619359	9138393	8802727	9176786	9356503	7635512	6684574.5	10249114	9573758	8658268	7911468	9542997	8797695	8201781	8207432	8112882.5	8083583.5	9335625	9149511	8481313	7806891	9114882	8006635	9418642	8518995	8957295	8367408	8557386	8496851	7863779	7840523	8420227	8154439	9809762	7570843.5	7320849	8329281	7556887	6680370
309.11023	323061.7813	296991.125	322742	322937.9688	303971.75	298947.9063	302308.5938	316622.25	312113.75	299497.125	301707.9375	291344.4688	318171.375	300735.6563	331308.375	265302.9063	265040.5938	335872.0938	341713.25	293490.4375	282582.5625	308674.7813	310380.25	274721.6875	302292.3125	267533.0938	312246.0938	316874.3125	318293.5625	275414.5	278383.3438	288790.2813	286303.4063	310809.9688	328304.3125	297897.7813	311902.4688	274894.5625	309649.5313	276723.6563	304381.375	268682.6875	310691.9375	348951.9688	276605.25	260601.6406	320708.1563	267302.4063	256927.5156
309.11085	204277.7656	190080.75	211017.6406	209121.5781	187675	186861.1094	193074.7344	185511.9219	197331.0313	192143.625	200414.4688	200119.4063	199623.0781	190715.0156	212400.75	176369.5781	159877.9688	216145.9219	225574.6719	195881.7969	181498.4844	200114.2656	201826.2656	169026.4531	188479.75	185442.3438	186381.5156	204328.7656	205614.875	175299.3594	179550.5938	190167.3281	182694.0625	210804.6719	202090.875	210687.1719	194900.9219	191451.9375	200731.0313	183469.2031	184556.6406	186723.7969	188212.2813	229412.2344	174229.3281	164009.5781	201339.2031	173209.2656	147332
309.13901	1050598.25	925938.75	1128356.375	1115951.875	840847	881921.0625	951679.125	854330.3125	1015617.25	1183300.25	1090474.375	951320.9375	956901.875	1101683.75	1089852.125	703213.75	747833.875	1214377.875	1090238.875	976111.375	927034.3125	873606.25	829736.875	1335410.625	1103435.75	1497730.375	1306050.375	1185955.375	1082352	714277.1875	716992.375	1040903.25	888232.5	1095966.375	773940.9375	1081735.375	1080870.25	1374203.5	1279663.875	931331.5	942262.25	969945.6875	981853	1156297.875	219839.6094	1123637.75	1181901.75	893632.25	777934.625
310.10078	100594.125	102072.5234	101150.3359	105158.3125	88445.125	86890.41406	100049.7969	104578.3203	82960	106676.0781	88597.14844	104037.3359	99297.875	97897.01563	107184.2188	78304.55469	84003.23438	98666.30469	91244.625	93429.33594	89574.07813	106577.8906	94640.60156	92740.32813	85564.57031	68521.90625	88771.08594	95896.89063	91111.27344	92344.16406	95407.50781	99085.85938	96996.42188	91736.85156	84096.64063	92076.28906	89359.125	97605.10938	89301.89844	98567.77344	103520.7891	93447.125	83106.35156	89174.46875	81594.40625	81920.48438	92164.52344	94083.32031	97110.79688
310.10952	79253.375	83083.10938	90059.73438	72544.67969	78755.21094	78451.57031	82005.71094	81454.53906	70420.92969	70820.21094	76299.32031	70570.64844	78595.25781	77872.85938	82920.54688	70557.79688	57478.67188	91421.01563	95784.71875	79860.42188	69352.54688	82838.78906	89705.72656	71867.80469	85770.44531	83156.74219	79753.54688	90257.95313	84548.28906	68124.6875	67888.49219	72993.1875	76467.35938	70332.07813	77251.50781	76232.14063	75123.28906	75706.82031	86571.96094	68110.98438	80486.82031	67481.44531	80102.21875	89746.60156	64036.35547	75487.86719	92845.54688	59234.53125	61068.26953
310.11177	919065.0625	868575.3125	935681.6875	836132.5	759943.875	764886.75	762595	793860.8125	766828.625	853848.0625	773221.6875	841688	823987.8125	853817.75	861843.75	691581.3125	654564.5625	951921.9375	897670.5625	777319.9375	705328.375	863987.375	816393.6875	737887.625	762069.75	784196.0625	795362.875	871331.5	860540.75	714027.6875	684938.6875	797977.1875	743982.6875	932869.5	809991.3125	803089.5625	801820.375	755371.1875	793029.8125	724317.1875	749349.5	731002.6875	801355.5	911071.4375	673998.75	674256	797711.4375	712478.4375	629427.5625
310.12326	307380.4688	288383.625	325265	321801.9063	257945.5	261585.0313	282185.25	270250.9375	302921.5625	349407.8125	328189.8125	227558.5469	235521.375	387490.5938	366907.8438	201434.75	209478	308026.4688	282116.5313	178153.2031	190717.2188	289632.9375	270445.2188	258158.3438	243704.2344	305893.5938	305698.125	315730.9688	294291.5313	298552.3438	310386.5	335369.5313	303862	333443.7813	278053.375	190607.4063	169780.0781	282535.2813	315645.5938	313097.5625	338275.4375	376085.1563	363007.6875	348738.4063	94365.83594	273728.875	253402.4219	409351.6563	371645.5
310.13437	2178305.25	1997133	2328077.5	2358227.75	1683427.625	1869226	2010680	1953623.375	2057450	1979131.375	1792130.625	2151285.25	2110347.5	1916464	1747890.5	1532249.375	1630890	2496485.5	2172055	1860654.625	1817275.625	1969965.5	1842207.5	3206584.75	2899144.75	2659817.75	2371329.5	2707578.25	2804127.75	1525795.875	1564076.75	2184023.25	1845361.875	3030863.25	2152689.75	2099271.25	2124228.75	1960176	1819452.125	2096894.125	2090794.875	2392727.25	2561553	3018987.75	495402.875	2654825	2602405.75	1689926.875	1642720
310.14249	244614.375	219073.2656	274252.4063	265112.4063	216771.6563	233443.5625	243783.3906	208027.0156	240823.9531	286277.9063	272908.25	220236.25	236251.875	274800.875	263736.5625	165174.625	177902.7969	300810.8125	253344.4531	239986.875	233221.0313	210732.6406	200804.1406	343172.4063	286198.9688	381361.0625	317736.5625	267381	267212.7813	171245.2656	186456.4063	251863.8594	219497.8438	277210.7813	206965.4844	263091.9688	277234.9063	345178.0938	314793.6875	243609.0938	232934.4219	237226.5625	235362.6406	274793.3438	54710.83984	268257.7188	279139.9688	209136.8125	199744.7344
310.14699	433596.8438	398588.6563	458860.8125	485857.3438	351815.0625	369748.0625	398273.0938	391312.375	478355.2188	466393.25	399013.2188	390485.1875	378376.7188	474491.8125	399954.4375	237644.4844	262996.8125	489798.0313	420134.5	371617.0938	356149.8125	312521.4688	317250.4375	639628.1875	496011.6875	794686.25	698772.8125	551704.1875	511152.6875	253006.0469	251079.6719	369665.7813	308234.5	566456.4375	357498.9063	451808.4063	482866	572815.5	506072.7813	393061.25	419315.9063	334598.1563	390061.125	534989.9375	68677.17188	524020.2813	498170.3125	329422	303174.2813
310.1596	106651.6641	88300.38281	109241.4141	108723.1953	86984.92188	84436.10156	90574	87506.4375	112866.4297	102474.7109	104409.3125	87105.03906	87231.85156	93336.40625	91450.63281	73143.41406	75704.55469	104535.9141	90168.55469	89261.82031	88312.4375	92789.40625	86172.20313	97892.71094	88301.4375	119070.6953	106006.125	105804.2656	93254.83594	75235.8125	79635.00781	111341.0625	102722.9297	80915.4375	64229.71875	75826.75781	86987.96875	123782.2031	109920.7344	99090.64844	87998.77344	77028.875	93840.45313	89382.13281	27763.45508	112615.7969	95174.85156	93801.69531	108732.6641
311.11404	98863.70313	86385.28906	108886.1563	107099.2891	83438.85938	87027.9375	98026.46875	98661.52344	102064.6172	98630.71875	70451.3125	102903.6484	105462.0859	84936.98438	78912.96875	73143.36719	80142.74219	119984.8281	112378.8203	99347.08594	91740.25781	93863.36719	85979.40625	147315.5313	134603.0938	108065.6484	117933.1484	146129.9531	141221.9844	69807.32813	65758.98438	109622.7422	91787.10156	123875.4766	112787.8828	88470.33594	98413.29688	94397.375	84937.47656	101962.9219	111995.4766	127460.0469	128423.7109	140972.2031	28467.29297	120580.0078	117888.5938	77913.08594	86918.78125
311.11593	403716.5938	374738.5938	502482.6875	569222.8125	446418.7813	494706.4063	516293.5	474626.4688	498775.7813	402777.0625	417724.9063	443643.0313	537996	379302.0313	425471.8125	367188.0313	369700.9063	560513.875	556051.625	467888.9688	414185.2813	379119.8125	463552.0938	719181.3125	656895.625	562379.9375	647724.625	663395.5	701850.125	292359	322668.9688	467637.0938	468707.75	604941.5625	587694.5	469322.6563	468213.2188	440894.9063	425126.9688	547720.6875	521647.7813	565288.5625	625089.75	793564	84404.26563	651584.1875	593254.9375	429272.25	418116.8438
311.11844	11651565	10813269	12588315	13096477	9924113	10982459	11998741	11331983	12000478	11376164	9843758	12697439	13322897	10639480	10059648	9200986	9853332	14953821	13362532	11840627	12050482	11425957	11110412	18186534	16157258	13634804	14016716	16792742	16910366	8305206	8574855	13725543	11897222	15894140	13434823	11487333	11776512	11361331	10425897	12548080	12819331	15384718	15383116	18041902	2157148	15134656	14096651	10497189	10311348
311.12071	408107.2813	370055.875	453676.4688	489413.25	381645.1875	419943.3438	443454.5	436746.375	485804.25	371601.2188	361507.2188	414697.6563	462676.5625	353001.3438	371986.125	331089.9375	381474.25	502070.0938	482932.4688	414520.3438	449783.1563	371747.875	399643.4375	615035.375	602078.1875	496822.0625	537133.125	586953	604499.5625	274663.4063	341295.6875	434906.5938	439240.8438	551847.625	489809.25	406740.125	455124.25	384662.5	411502.75	470986.625	486268.7813	483667.8438	577944.375	650574.875	96569.65625	544898.125	552193.3125	369211.5	420178.9375
311.12661	87805.16406	85295.04688	95142.52344	92213.35938	80475.19531	78213.375	82717.50781	85598.35156	90825.01563	96644.10156	93757.5	74051.35938	70945.59375	105512.7109	106277.7578	55601.125	59025.28516	101591.875	83862.1875	60466.80859	63000.91406	87296.08594	88105.03906	81623.46094	78685.75	77508.91406	82719.71094	95849.38281	92969.03906	80724.72656	92383.27344	101597.3984	90354.60156	111589.0625	94108.82031	58064.86328	62241.61719	92816.63281	88257.28125	94294.36719	104233.7344	109913.2813	113699.9063	107494.4219	28844.70117	92232.14844	89044.75781	111207.1328	106471.5547
311.1378	476254.9688	421554.375	541415.9375	547376.0625	389707.6563	452175.4688	463695.8125	469753.2188	493619.2813	429415.9688	420100.5313	461926.5313	463585.3438	418221.3125	403897.7188	331307.3438	381547.1563	571027.125	485878.75	407311.3125	414138.1563	442884.75	395624.0313	709706.1875	639853	536863.4375	543121.5625	627983.625	637836.1875	335272.3125	357162.5938	480245.7188	430743.1875	688574.125	490551.75	492893.125	452501	429033.0313	419473.9688	466550.2813	475039.5938	537444.5625	573690.25	697596.75	122212.2578	578760.4375	622855.0625	373438.3438	389365.9063
311.15062	139158.0938	131339.9688	163358.5625	163021.2344	123704.9219	127175.0859	146912.625	124275.1875	138699.8438	170344.7344	136577.5469	141915.4531	141189.4844	159009.5938	143952.1719	92823.60938	92545.80469	178278.8906	149202.9688	139671.3594	125381.4766	107827.7188	113127.9063	235490.8125	170524.0156	252912.7344	234050.3438	185262.125	163857.9219	104452.8281	90251.30469	148338.5469	124737.5078	157724.7344	131559.9688	150281.4531	146162.9219	218519.4063	155378.3594	141250.2813	123209.8828	136061.7969	115991.5469	186418.7813	21912.17383	176374.4219	152863.7969	120744.875	85324.28125
311.15238	208644.2344	178513.6094	244507.1875	281002.0625	227822.7031	246423.8438	282422.5938	257931.4531	271241.5625	225527.875	261256.1719	182654.6875	231879.4375	208585.5156	245330.9688	160599.4375	192768.7969	242516.3438	274497.9688	210998.2031	219324.3594	148394.2969	187396.4375	345408.75	329011.2188	423843.2188	491022.8438	274550.9063	325782.875	136151.875	183120.7969	195474.9219	223561.4063	255991.6875	244212.6094	248468.5781	270934.5313	317624.875	340268.6563	241809.1406	267236.3438	186724.0781	247155.75	327785.1875	30187.04297	327381.3438	343744.125	205728.0469	226945.3125
311.15314	486058.6875	471110.5938	623627.3125	797813	631088.25	689622.25	759207	685520.4375	746599.875	538575.1875	725819.8125	446854.25	627892	507746.6563	661795	445800.5	511405.7813	644924.625	768165.1875	581693.75	528654.0625	356206.6563	513050.9063	944261.0625	920806.4375	1106136.5	1385525.75	736074.25	915842.25	350601.5938	462005.625	478503.8125	562665.6875	640922.375	656351.375	714426.25	702297.75	864586.1875	891278.125	696635.5	670635.4375	499947.4688	697689.4375	943728.8125	82358.03906	921664	940237.4375	576481.8125	607821.5625
311.15477	7950546.5	7362221	8601366	8933829	6525068	7234647.5	7997589.5	7390258	8058511.5	9313521	8116138.5	7395780	7687930	8271911.5	7685041	5707102.5	6251777.5	9921731	8366044.5	7499365.5	7805472.5	6326309	6138087	12218248	10084738	13636893	13576721	9568106	9235716	5655916.5	5927951.5	8642901	7448690.5	8890000	6857175	8082247.5	8278449.5	12132177	10292774	7580741	7591619	7235402	7336279	9686256	1029743.125	10064137	9422586	6918673.5	6574933.5
311.15716	246725.3281	220270.0781	278844.9688	306278.4063	236667.7813	250753.7969	281184.9375	261242.2813	290845.6563	295105.3125	289619.1563	230159.2031	263175.6563	268711.1563	270197.6563	195904.1875	224396.4063	318368.6875	293404.5313	262054.4219	273001.2188	197830.0625	211429.9844	396067.5625	347422.5	433965.5313	465927.9063	316382.8125	314227.75	181503.0156	212722.2344	281045.6563	262112.7969	279955.0938	241442.9375	270041.4375	294655.8438	394630.625	350044.9063	257658.8906	268768.8438	237671.9063	256403.4531	324255.5625	39960.93359	330796.3125	327844.6875	231155.9375	243819.3281
312.11561	82199.3125	85249.15625	93634.58594	99204.03906	69791.32031	73805.95313	91107.55469	82288.16406	82478.59375	76643.75781	64732.90234	90238.82813	86373.46875	74901.8125	69201.64063	65192.10156	64636.15625	102906.7422	87265.44531	74365.36719	84321.76563	81107.71094	81290.28906	125904.5156	121930.4688	100758.4766	111866.5078	123958.0781	109406.5625	51007.57813	59789.47266	85541.77344	88890.17969	118933.1875	85964.21094	74900.5625	84721.47656	67491.3125	76348.77344	93835.5	92113.14063	95677.14063	100284.8672	132259.5781	16381.7334	89182.11719	92032.09375	73644.67969	73199.76563
312.11902	73236.99219	61855.25	75920.22656	84449.76563	75968.27344	80858.39063	89021.60938	89674.25	94262.28125	70168.92188	77485.99219	72019.22656	79824.77344	65501.12891	77900.36719	60653.21484	65143.17578	94601.5	96932.22656	78733.92969	84481	64712.48047	77442.63281	113341.1953	120176.2891	99335.11719	110196.75	104490.5391	124813.7813	54363.19141	59467.45313	75646.15625	78098.08594	94170.51563	92812.51563	76893.42188	92596.6875	71674.14063	80095.89844	85785.35938	89061.45313	89857.77344	110161.1641	113497.9141	34943.42188	100961.4219	105547.3438	67395.85938	78542.74219
312.1218	2525125.75	2343102.5	2724052.25	2754823.5	2056028.875	2263126.75	2486932.25	2350319.5	2545843	2400688.75	2037941.875	2670183	2678618.25	2272977.75	2092159.125	1861302.375	2050349.375	3170081.25	2691450.25	2398308.25	2388275	2400880.25	2258965	3613343.25	3245264.75	2994384	2912435.25	3412276.25	3336162.25	1687488.5	1763033.375	2815436.5	2365900.75	3433044.75	2682554	2331178.25	2403638.5	2362306.5	2108132.5	2618223.25	2650676.5	3049960.75	3008693.5	3764739	464519.2188	3148191	2912870.5	2160841	2159090.5
312.13876	583788.375	526531.375	581247.125	602731.0625	430662.0625	483424.9063	531926.875	500555.5313	534912.625	569439.1875	512434.0938	530778.875	506877.6563	555105.125	534670.8125	390289.4375	394168	647274.6875	544040.875	526665.625	461295.625	554331.6875	509643.0625	564527.625	536137	603938.6875	579909.0625	633352.75	646907.9375	481132.7188	464915.2188	578143.4375	468221.9688	648625.9375	493750.5625	439257.9375	456058.125	521634.5	497615.8438	542237.3125	519450.7813	497001.0313	521269	693666.0625	130434.0625	521654.9063	518634.7188	485795.0938	485971.2188
312.15824	1829376.625	1680144.625	1977425.75	2060107.875	1468546.375	1631771.875	1775762.75	1677951.75	1810669	2076962.875	1785912.875	1643822.875	1673034.375	1866339.75	1706882.875	1279511.375	1366030.125	2226894.75	1857322.625	1667438.875	1662087.875	1443773.25	1383312.25	2659061.5	2264897	3195735	2961976.5	2143877.5	2084935.125	1270561.375	1281200.125	1922652.375	1624178.125	2063049.875	1523997.875	1832411.625	1819608.75	2600248.25	2243153.25	1745768.25	1697316.75	1621956.5	1671609.625	2195430.75	240258.6719	2218322	2154061.75	1537335.625	1497563.25
313.11422	56744.64453	50623.98438	52731.19141	48988.25781	50560.53906	49130.60156	43059.27734	36455.59766	46524.24219	50228.10156	45254.48438	43632.19922	43155.05469	49728.98438	50110.30078	36200.69531	45864.14063	53359.95313	45775.91406	40742.92969	40182.97266	43953.98828	44213.71875	51829.55078	50340.04297	46399.61719	40952.58594	44622.84766	35647.10156	41660.58203	45841.34375	46233.60156	39194.50781	52876.59375	50922.69922	49402.87891	38824.56641	50862.6875	54627.95703	44411.94531	53921.25391	45760.90234	51286.69922	38683.44141	35617.20313	44102.40234	53233.64063	40896.33594	29371.76758
313.12516	265377.2813	240749.8281	300226.3438	313328.6875	220863.0781	250893.8594	278496.4063	258770.2969	278376.9688	258964.375	218764.7969	278727.125	279501.0625	235975.875	227784.9063	196989.3594	219708.0156	329933.875	292865.0313	257565	250530.6406	249526.8906	246561.8906	383322.6875	352502.3438	329627.0313	321306.5	356557.375	354465.4063	177324.5625	197222.125	296651.1875	254302.0469	381016.6563	300289.0938	253826.2188	257385.5938	234731.3281	218342.5469	286458.5625	297098.0625	317395	338243.125	417701.8438	51226.89063	333231.3438	314051.3125	241176.6094	253878.8281
313.14222	137075.9375	128891.3828	147991.4844	150611.625	119257.3984	102480.0547	121571.0547	131290.5469	130646.6797	146789.6406	111643.8359	121702.5234	130093.5	132839.7188	142844.2188	86928.10938	99702.1875	146091.5469	142919.1563	130496.4297	113769.2422	136335.0938	127466.0156	134590.375	139256.1563	142561.3438	149373.8594	159525.8594	161878.9531	106172.5781	110858.1719	144572.3906	118810.0313	167651.9219	116991.1953	107564.3125	106212.4922	118282.0313	122286.5	124454.6484	129543.3281	120283.9453	124843.375	163620.6094	28914.35938	115681.3047	132529.1563	115217.2109	118739.5547
313.16158	203844.4531	201619.625	227529.6719	237978.9375	172477.1406	190813.2813	219606.125	184526.6875	222752.75	232686.6094	191453.4531	189387.2031	193415.8594	210214.5938	194578.6875	134831.7969	168636.0469	247165.2188	219579.625	199520.1563	185694.1563	163744.2656	161143.875	293432.6563	264543.9063	368844.4688	352640.9375	251040.8281	234572.375	140027.7656	144097.6563	217107.1406	185893.0781	249844.6563	185191.4375	196229.375	213563.9063	300445.6563	250648.5625	205916.4844	206900.7813	185861.3281	197383.4063	259332.0625	31096.05273	259806.5469	262456.4375	173331.3438	189859.8125
313.1705	944971.5	828439.875	986541.5	1030902.25	678132.125	835107.375	844992.0625	917573.625	960736	883317.8125	708907.4375	702823.125	688114.25	664359.25	594507.4375	512767.4063	638223.5625	925535.1875	763969.375	639035.625	634319.1875	714097.875	614867.8125	982944.75	911426.625	1009423.563	947485.0625	1222033.125	1181647.375	469480.8125	470015.5938	811937.1875	648453.75	2208047	1728516	640666.9375	610610	946816.5	850543.125	1136291.875	1042566.188	949082.25	918602	836259.125	144390.9688	870878.9375	786647.625	844724.8125	903946.125
313.27432	109967.625	100795.4063	124287.8047	118005.3984	83656.10938	93617.38281	111134.4844	98388.07813	95624.95313	216115.4531	300906.9688	164300.2188	203358.75	144781.4063	118316.2188	298991.0313	244071.6719	263472.2188	206347.4375	253726.6719	288490.4688	205491.0313	174219.3594	396445.0313	175676.0625	231339.7969	249383.2656	318349.7188	377778.5313	223899.5156	267566.75	266662.9688	159362.9688	230157.5313	186991.8594	202551.2656	266953.6563	194036.4219	199734.9063	354373.0938	355877.375	545792.25	234196.7969	449532.5313	61228.64453	877885.75	299663.25	223794.7656	246309.7813
314.13461	105140.625	97048.46094	107058.3438	111794.9219	93443.98438	80621.65625	80930.09375	98654.96094	105623.2813	98429.9375	91177.91406	98769.88281	91594.07031	97556.85938	95272.03125	92258.70313	83584.99219	125176.4063	90174.35938	92039.94531	81549.01563	90684.64063	82011.42969	93660.58594	91027.65625	86747.11719	77293.35156	99970.26563	94179.77344	90164.28906	96217.59375	106543.5391	96609.39063	89179.67969	71606.25781	81147.66406	90142.60156	88190.11719	93998.85938	96745.07031	98750.71875	91595.67969	92228.32031	80405.33594	40404.65625	97263.94531	88358.6875	102354.8594	98577.25781
314.15447	326666.7188	270725.4688	345246.4063	357073.8125	239115.875	237169.0156	272213.9375	272966.0625	292810	325502.1875	300861.0625	311406.5625	260835.7969	302112.1563	290028.6875	217008.5313	216311.6875	381990.4688	322758.875	262704.4688	227721.8125	323321.1563	279285.0625	307834.1875	304805.2188	346464.4063	326441	341902.25	353611.75	270724.4688	253196.8906	337409	252268.7969	396544.375	270590.1875	253048.6875	280740.4063	287895.5625	300323.5938	308283.625	295232.7188	252321.8438	273507.4063	369534.5	66953.58594	301149.1875	312144.5313	278702.5313	275566.9688
314.1737	222156.0313	193207.1875	232044.75	251369.9688	182328.375	207421.7031	202632.5625	203705.9688	226369.4688	217449.4844	169591.2813	174628.6563	170940.8906	156148.3594	139497.2969	124241	157703.9063	226139.3906	190855.8906	152878.7188	161226.5625	171196.5469	157814.5469	232153.0469	230540.2031	249751.8281	234085.9063	297554.6563	298875.125	117891.8203	111911.1953	200362.625	159915.8438	505432.2188	416978.375	169883.6094	160871.4063	237376.3125	202605.0781	272978.125	256714.1406	223198.9688	219104.625	195023.5625	33684.57031	229234.0156	187576.125	207069.6406	214886.0781
315.14234	99361.60938	77625.38281	100054.2266	116968.7031	79837.02344	80179.92188	85041.5625	86506.25781	105683.7891	84344.58594	82984.14844	84552.98438	87223.61719	87874.91406	79438.90625	78662.60156	69155.84375	96158.78125	88757.59375	80682.09375	70696.85938	85630	74660.10156	85262.83594	78481.39844	66320.74219	67256.94531	75427.17188	76263.14063	92769.65625	94807.98438	98859.23438	85892.625	88796.9375	81587.25781	70155.33594	85757.24219	78159.75	78633.13281	95954.63281	81564.71875	64523.08594	79506.74219	80625.21875	28154.30469	67108.40625	77972.94531	93014.59375	73485.375
316.11605	165777.8438	171860.0938	195209.0625	174174.8281	149465.7344	168106	163954.7188	164982.0625	171191.4063	174419.6719	145397.9688	184646.4688	162635.9844	144201.1563	149705.5	125416.1328	156351.5313	169625.5781	164275.7656	136110.5156	140689.5625	148225.7969	136210.9219	166000.6875	156186.8125	198717.7969	187904.6094	189555.3281	169208.0625	125719.2813	126766.7734	143193.9844	137756.8281	185453.7969	154818.5	181642.5625	172915.9688	157576.9375	145874.125	140666.125	152904.5938	154057.5313	194460.2031	203434.0156	93753.57031	170356.8438	186478.6094	140873.8438	142630.0313
316.13863	17146.42969	15855.8916	20339.99414	17599.61523	19189.66992	18969.39063	11168.09668	13015.07617	19298.95508	14821.89941	20483.30664	19344.27148	16973.19922	14822.7627	17519.94531	14042.33984	19696.37109	21287.50781	16561.60156	15182.68164	14595.68945	13812.95996	18518.11328	20090.70703	17813.68555	17099.26758	24467.91211	16781.64648	16026.93164	11288.94238	15989.13281	13352.25684	14193.10449	16763.66211	12965.625	13353.77832	16204.87207	19248.41211	11983.58984	13914.20801	11821.78613	15045.76172	16085.24707	18696.88672	19004.39648	14757.36914	14701.44434	15213.07422	16484.87891
316.15019	174985.9063	162413.3281	177356.8438	173020.3125	150876.7813	160335.4688	149721.6875	161439.5625	166762.7813	163812	145833.625	170902.5469	152623.2813	164807.8281	155134.9375	158495.8594	154466.3438	164531.4531	158735.3906	162558.9688	137980.6875	166054.4688	152059.4375	163845.4063	156988.8594	164353.5	153845	160770.0156	133032.6094	151455.1094	154158.6094	166465.9688	150633.2344	149937.8125	131414.1719	152262.625	150540.1875	155267.9531	154589.7813	166080.7188	168491.125	148578.2656	154721.7188	170168.4844	124018.9609	153332.8594	156212.1094	163362.7656	164593.4219
318.16589	176527.7031	163792.5469	161690.7656	170527.0156	155725.8906	156792.4063	144561.4531	161385.875	160471.7344	157346.6875	162582.0625	155033.8281	141072.7031	154618.5313	144546.875	141916.7344	152479.2188	148902.7031	150994.6563	141143.5781	135432.7813	153195.875	139402.1563	153210.2813	160745.3594	178021.125	159621.9375	153520.0313	154872.8281	136738.9219	133558.7969	155664.8594	155208.4219	127118.6641	135505.9688	133691.6406	131800.1563	131559.375	146733.8906	153243.6406	155565.0156	152272.3125	159605.5469	148365.7031	115459.2813	149350.5	155248.4688	154681.5938	149076.3438
319.10102	93791.32813	92910.97656	107348.25	101448.6016	88982.07031	77181.78906	83306.44531	93394.28125	79944.95313	77449.01563	85870.60156	90580.27344	80706.40625	77935.22656	77614.86719	83055.5	83262.875	88082.91406	87892.74219	81485.82813	76509.27344	97594.61719	84700.4375	84618.29688	75781.57813	104044.4531	94397.60156	77274.71875	85662.09375	83711.49219	74761.85938	77449.20313	73993.71094	89721.89844	70035.07813	96838.65625	81573.04688	87164.25	93857.73438	79857.28125	84607.16406	78155.50781	88193.875	103715.4688	109034.7578	72954.60938	99125.16406	91617.125	77986.40625
320.10871	383460.1563	385264.5313	424696.1563	377382.2188	348889.875	337940.6563	312334.0313	379388.3125	331787	330451.0625	318635.3125	362163.3125	304679.1875	333293.7813	310959.1563	328164.1875	330203.5625	341185.4063	319936.3125	309433.3125	292561.5938	347617.5938	316300.9375	338868.0938	336942.0938	386517.9375	365687.5	341516.3438	341616.0938	272456.4375	272720.6563	300866.1563	288950.5313	347940.9375	324192.1563	343131.2188	348295.625	312753	356210.4063	327749.875	331687.125	304039.4063	335157.125	377730.5313	359868.3125	290545.9063	385804.9375	327840.3438	301688.5
321.11207	84635.75	74552.94531	94838.5	81433.74219	67130.125	69972.57031	59048.99219	77932.48438	70180.79688	65533.09375	70115.27344	74039.17969	64856.16406	74707.58594	55239.05859	65765.78125	62194.42578	72882.09375	62870.92969	62100.46094	61650.66797	79981.34375	62850.09375	74072.44531	68846.375	84401.03906	87577.8125	78655.71094	69124.60938	64811.91016	57809.84766	60791.72266	54904.78125	68613.26563	59982.12891	68449.75781	71129.82813	71125.375	74341.36719	64701.32813	75998.49219	59969.35938	77397.90625	75786.22656	79026.64844	67093.08594	76505.70313	77009.86719	63165.64844
321.13925	220763.7188	201241.9531	232297.3125	229281.0469	198711.3125	199060.2344	217609.4063	202703.0313	222624.0938	250784.1563	232946.0781	196382.8906	217446.625	241957.8594	229738.625	178245.3125	192004.3281	245310.4844	231027.1719	202926.4063	218533.8906	211097.3125	202327.4219	279274.8125	248098.3125	259757.5469	235702.2813	218770.6094	212215.7344	177679.4688	202389.1563	243506.3906	225272.3594	186398.4375	172506.625	242783.1406	245145.8281	292292.4688	284904.8438	205539.1719	208401.2813	212920.9688	208054.25	235263.1875	70324.22656	233420.4063	254864.7188	218943.1875	190489.0313
322.12106	90267.99219	87690.54688	79807.39063	83390.99219	83915.75	88162.05469	84523.07031	77997.32031	78682.09375	77213.03125	82393.46875	82516.72656	84604.20313	82790.66406	101005.375	76976.23438	74111.25	88504.61719	89323.71875	77902	74123.74219	86412.08594	86386.65625	74146.00781	75799.67969	69620.76563	74607.57813	81466.03906	82796.88281	83157.29688	86818.61719	91231.96094	86278.64844	62709.59375	76609.71875	75984.82813	72534.64844	72753.32031	84687.46094	76430.36719	73898.14063	94401.64063	78891.75781	91453.80469	70013.76563	76197.67969	73704.94531	80493.89063	79962.42969
322.12444	301314.125	322017.5938	328270.7813	276889.5	271019.4063	269676.5938	276055.7813	303756.125	279948.5625	252826.3438	248316.8438	279478.875	256544.9688	257627.5938	240755.2969	251294.2969	270128.6875	267874.25	262624.4063	247576.0625	246671.5625	272355.125	249407.2813	260213.4063	275630.6875	294632.375	305626.6875	271322.625	266277.6563	218624.0625	226111.6719	243183.3281	236015.2031	261729.0625	243345.625	270032.25	258896.8438	241205.0781	254604.2188	263654.1875	253742.4688	235974.9688	274749.3438	292649.875	239628.7813	233023.5781	302603.75	241926.0781	265042.8438
322.13454	63880.44141	68686.44531	83998.34375	74588.5	64091.22266	63738.08984	71614.97656	73481.86719	67223.84375	67593.60156	60743.52344	77103.29688	80631.97656	61749.60547	69238.42969	71471.13281	70627.57813	88524.98438	91558.10938	71977.05469	75389.17969	83193.58594	80697.50781	92797.54688	95402.39063	63615.42969	71524.48438	82989.03125	97391.21875	65032.93359	61638.30859	87049.03125	85051.13281	66609.58594	65339.82422	62490.62109	67441.39844	64447.55859	73114.27344	67491.33594	83350.875	79108.26563	86570.79688	85451.58594	17814.27734	80433.01563	84492.96875	72593.36719	58401.58203
322.77832	194689.1406	180147.4531	181777.9844	174892.3438	160191.8281	180594.6875	175716.7031	188441.0938	162910.3125	178867.7031	159014.7188	162419.7031	175552.1563	181485.5938	189144.9844	144622.1094	122252.0156	194837.5938	189163.25	182255.0781	173386.3125	169949.8438	153773.7031	157123.0313	181255.75	119513.2734	166180.7031	181253.4531	176870.7813	168129.0781	161373.3125	173952.8594	162538.6563	137892.9063	157769.8125	166641.3594	150979.2969	158126.4531	174345.7969	157596.2656	157019.7813	158462.1406	158866.4375	181090.8906	156608.1406	123480.1094	160740.4375	120393.1719	131894.8438
323.12775	60203.8125	61857.91406	70351.15625	57798.21484	51005.47656	63290	51338.96094	62911.74609	45052.91406	58031.72266	57725.59766	57650.62891	49614.46094	43836.61719	53051.91797	56363.40234	50410.13281	48483.12109	53832.98828	50796.69531	56641.55859	56701.375	44027.86719	51709.78516	50643.39063	59353.26563	53753.38672	52390.73828	53828.54688	51961.55469	43717.96484	54139.48438	54975.47656	43099.51563	49751.98438	51120.16797	61934.13281	57113.04688	46938.33984	54756.66016	56612.74609	48654.26563	50299.41406	67453.15625	49288.375	57574.13281	62453.6875	51576.69922	48065.43359
323.15229	261575.1719	241272.0156	331003.1563	358940.75	292632.0313	308129.7813	335042.4063	304520.5625	345123.0313	338633.7188	387698.9688	252947.7656	325730.4688	310464.4063	358692.6875	205621.5	217686.7188	367530.4063	380546.5313	306418.5938	313904.5625	218808.9219	279751.8125	403741.9063	378330.75	475488.4375	487571	369144.8125	392864.5938	171843.6719	206588.5313	251627.7813	270780.8125	321037.7188	298983.125	360443.0625	386212.3125	424119.1563	426751.9375	285776.9375	317617.4375	305492.8125	347199.0625	412732.1563	60280.73438	398034.5938	423347.625	273407.4375	266077.5313
323.15472	6738778	6151072.5	7354874	7361840	6043392.5	6215421.5	6883843	6011512	6884907.5	8784756	8150712	6403658	6919164	7762860.5	7695443	4295958.5	4490906	8635420	7799887.5	6938259.5	7115170	5823268	5925995	8929095	7599512	10009078	9484429	8406808	7781384.5	4132782	4455004	6400848.5	5733390	7552305	6031726.5	7847969	7795456.5	9918573	8941260	5763461.5	6245727.5	6970363.5	6798571.5	8296032.5	1298656.625	8314852	8472387	5778896.5	5225703
323.15662	488227.6875	453299.9063	552918.5	579172.8125	502803.1875	510995.4063	580077	498225.6875	574967.9375	639329.5625	658922.9375	462729.375	575434.5	578432.5	623637.0625	359991.6563	384578.3125	645857.75	639157.75	564717.0625	596163.375	430938.5938	492453.7813	678361.3125	619617.0625	717911.75	748870.375	645271.4375	618261.9375	331588.4063	385926.875	487620.125	494839.2188	551202.8125	488426.4063	611441.4375	649963.625	744792.125	729606.1875	467424.6875	525992.5	544711	564512.9375	661582	119799.5625	652390.625	685463.8125	469498.4063	446318.0938
324.07908	3538891	3108881.75	3895600.5	3592697.25	2914634.5	3059342.5	3421325	3576706.5	3190933.5	4187544	4216359	4345193.5	3987786.5	4320974	4331171	2797975.75	2852014.75	4753124	5314407.5	3603178.75	3328593	4127807.75	4546774.5	3465328	4029829	4409416	4914569	4112584.75	4527124.5	3000683.75	3384073	3954366.75	3469975	6342589.5	5039419	3356485.5	4073528.5	3379554	3759235.75	3168660.5	3728659.25	3346171.25	3697836.25	4699500	1058995.75	3134660.25	4411133	3136162.5	2745279.25
324.10008	77450.99219	70778.42969	74272.58594	54184.50781	73033.20313	53314.58594	70974.94531	78872.5	58846.86719	56684.10938	76141.23438	81025.47656	82462.25	70772.73438	79677.09375	73552.03906	49429.81641	85749.28906	94904.55469	57835.86719	64806.93359	97595.42969	81488.72656	54563.85547	67900.125	62094.98828	84750.92969	68422.22656	81097.625	62286.89453	64671.48438	69817.34375	62057.11328	83961.96875	77061.92969	67034.89844	73622.77344	58493.44531	65278.14844	67146.89063	71793.98438	55999.91016	74772.82813	77725.88281	91301.92969	49896.00781	72844.02344	70835.73438	58667.49609
324.13896	169389.4688	165708.1094	158348.8281	181444.7656	153179.6094	147536.4063	160931.9219	177040.0156	180533.4844	186358.2031	184785.875	155164.2813	163799.4063	179719	174196.4844	136858.0625	137541.9531	168006.1875	142916.8906	171402.6563	184150.1875	189671.5781	175034.5313	189823.25	190778.2656	143309.2031	172317.1719	166772.2969	140041.9375	195629.6094	198215.1719	200565.1094	189642.0781	133954.3906	119229.3438	103135.3984	107705.0313	152386.8125	160118.5156	169250.0313	169807.8125	173491.6563	172257.625	159125.875	38006.60156	161874.9063	134351.3594	191564.3594	186844.3438
324.15015	954225.5625	909841.4375	1019942.438	1053554.75	785921.25	961379.9375	965919.9375	1020531.125	920496.5625	908564.1875	814944.375	1028338.125	1149042.625	866522.0625	846590.1875	702418	754084.875	1261050	1130974.5	981838.125	989982.5625	980235.625	962003.875	1522846.625	1473371.5	895327.75	1058903.25	1332320.125	1350316.25	687526.5	741596.6875	1099853.875	984673.375	1129204.5	1062519.125	783828.375	794698.625	804680.625	784717.6875	950313.25	999211.1875	1188794.75	1223238.5	1274898.25	234656.0625	1040121.875	1144547.875	788018.625	785899.625
324.15806	1553130.875	1435655.375	1692977.25	1691509.75	1395283.125	1481353	1601291.25	1434708.25	1631931.25	1934312.25	1898754.125	1444929.125	1622014.75	1726382.375	1757440.5	1018659.375	1066455.125	1927299.625	1785081.75	1550822.375	1586751.875	1307027.375	1376235.875	2025614.5	1762946.125	2438979.75	2242809	1874666.75	1849906.625	959585.5	1025189.438	1426930.375	1310504.125	1858755.25	1433833.5	1779399.5	1858456	2164560	2008356.375	1344899.375	1494454.75	1543076.625	1645397.25	1939500.75	311354.0313	1898339.875	1965906.875	1347318.875	1270412.875
324.1627	204931.3594	202182.0938	223490.6563	261829.625	188267.2344	213408.0469	214250.875	215774.8438	248871.25	269150.8125	234263.0781	175184.25	171231.7344	226371.4688	207658.5	120478.4297	130214.0234	240802.2031	214688.0156	202476.1719	193495.8281	163677.1563	169727.1719	273845.3438	208804.7344	399154.9375	364749.5313	297876.0938	271839.4688	132788.4375	138804.4688	185816.0469	169182.6094	267453.5938	182100.9531	230690.2813	244241.9688	312972.0938	285037.1563	205669.2969	214795.125	172612.5625	197067.25	259803.1094	42796.67969	220074.1094	209740.4688	163396.7344	171287.5
325.08254	766076	646124.9375	806489.5625	747011.25	604624.125	654991.6875	724275.1875	728891.875	667159	841769.9375	894156.25	896631.25	846231.25	858749.625	893084.625	584100.6875	590015.25	969094.75	1121589.375	768418	707404.5625	850892.875	954735.75	736752.5	836626.25	947343.1875	1025115.375	832149.0625	961862.875	619286.75	710740.1875	799457.4375	710224.875	1372152	1030218.375	712175.5	840691.4375	710735.875	778661.75	667966.0625	762516.875	686866.125	804468.4375	973935	235733.2031	671782.375	898135	649604.0625	592494.625
325.13401	285793.7188	263588.4375	326063.375	315651.0938	260271.9375	288506.9063	303591.4375	290888.0313	298475.5625	307927.3125	290215.2813	288555.875	294868.0938	325090.6875	301248.625	203735.9844	214706.5938	343226.0313	294767.6875	299572.7813	300173.5938	267023.625	259099.5781	427103.3125	392381.4688	393141.9063	375112.2188	365850.7813	358189.5313	204371.625	197320.2031	309027.25	278140.5938	306562.5313	261970.3438	309950.625	350299.3125	324653.5938	289444.4063	277483.4375	306812.4688	328189.375	331749.6875	385008.9375	68858.66406	319309.4063	330400.7188	254513.6406	246089.625
325.14527	44271.1875	47303.14844	54047	50647.11328	41008.67969	42933.71875	50277.40625	46567.02344	39686.33594	44937.80078	55652.83203	44170.97656	47729.63281	48577.00781	47293.51563	45955.04297	44685.09375	38484.875	46111.71875	42383.15625	46461.74609	51463.55469	49621.36328	60212.26172	56533.80078	54374.45313	53812.26172	49206.04688	42452.55469	53447.22266	44428.37109	55411.96094	44379.05859	43591.49609	37549.94141	59344.94922	61704.74219	49845.48438	49781.48828	41617.45703	50178.91406	56343.98828	58820.8125	62344.44922	40931.07422	49910.51172	68501.35156	56825.99609	39752.84766
325.15337	231108.7969	228238	244144.5938	256714.8281	190232.0313	220778.8125	237669.0781	242492.8594	227235.7813	216274.1875	180928.7656	257400.375	266665.6875	204770.0156	203109.6563	165322.9531	186480.25	284915.8438	264621.0938	239674.7188	234209.75	229332.2656	224694.7656	362846.7188	344064.125	243291.3438	232327.2031	314176.5938	319040.7813	172955.4531	173386.5	267835.9063	231145.5	268561.9375	261729.7656	193249.6406	190827.6563	188214.3281	182355.4844	242130.1875	220637.4375	277006.2813	273332.0938	301607.2188	54696.53516	264172.9063	278347.125	189218.4688	191980.4844
325.16147	193646.4063	188072.0313	218696.5156	207343.3125	162250.5469	168187.4219	201306.2969	173171.2969	185982.1406	231738.0313	211449.0313	177854.3125	186121.6406	196830.7344	211979.5625	120733	125473.8984	234737.1719	219421.4219	181187.5313	196528.2344	167563.3281	166723.1563	250079.75	227234.4688	293799.1875	269766.3125	225943.4688	217414.2188	118734.9453	118695.8047	170473.4219	159113.5156	232456.5156	156988.4844	208907.6406	226070.0938	264702.2188	238202.6406	173175.3438	183234.1719	179241.3125	192179.8438	231954.25	37740.51563	233611.1094	227154.6875	167724.4844	150792.7031
325.17039	955007.75	882813	1034300.938	1099648.75	816560.1875	860047.125	983875.25	901482.75	1014350.188	1037288.438	942036.25	832067.1875	842899.75	842284.25	788784.6875	604552.3125	686008.0625	921167.375	827096.375	886945.75	912379	854043.3125	884022.25	1082717	919685.75	1937681.875	1885400.375	1491498.75	1371788.25	583584.6875	640676.6875	832753.5	753267.875	984592	691073.9375	812005.375	844957.4375	1365280.375	1207811.25	844383	883578.75	888327	937341.9375	1112861.75	157375.7969	1024269.875	1031843.938	898910.25	872826.125
326.07719	277456.0938	238500.7344	291459.3438	261163.7188	211270.0156	233388.3438	243601.625	260973.4531	225181.9688	305837.9375	304711.3438	309856.0313	284574.0938	315081.9688	299403.9375	200119.7031	215017.8281	344474.9688	391663.5313	255946.0313	235740.6563	289499.6875	335682.625	259977.1875	276300.5938	294126.5313	351191.9063	299867.8438	325085.9063	217006.25	233077.125	282610.5	237082.2031	509903.9688	369237.7188	239687.3594	297267.5313	257909.3125	257642.2813	228994.3281	270635.0625	249481.2188	260768.7031	345309.7813	72837.17969	237647.9531	292885.125	223605.6406	202447.4219
326.08576	76353.03125	62976.37109	86489.46094	72869.89063	58380.08984	55207.5625	65762.47656	78498.25	73374.90625	96542.41406	95371.82813	90131.44531	89414.64844	92070.44531	99741.25781	68207.75781	66623.08594	98399.69531	113085.4609	75843.11719	74961.47656	86746.89063	92521.55469	81955.28125	94032.875	108739.7422	104416.7188	89251.03906	91576.24219	73963.59375	79364.27344	85415.92188	83754.95313	139964.2656	106717.3281	62704.92578	91655.54688	68826.92969	70990.16406	62639.97266	73668.82813	77683.99219	77757.17969	85298.91406	20696.38086	66943.39063	90692.89844	61607.55469	52686.01953
326.11558	295834.8438	270500.1875	323583.9375	294660.0938	252519.875	271436.75	249337.9531	273897.0625	268658.3125	247561.4688	261300.1719	250990.3281	260450.4688	281563.9063	294264.8438	211344.8281	205032.625	304004	296106.25	231248.5781	204896.7969	279611.1875	256815.1875	226688.0156	264166.8438	258752.5625	298338	267898.4375	281597.75	216329.6719	205904	221473.7813	208434.1094	333564.4375	293842.3438	265696.4688	268235.2188	217661.4688	262154.4375	238774.4688	250676.4844	218300.6719	245316.1094	316554.4375	218937.9219	209447.25	289448.5	202578.3594	205576.9375
326.1182	136382.3125	119012.6172	146087.2031	144390.2188	123630.2031	127628.0859	153939.7813	129524.5938	143954.5469	185200.3125	176950.9063	102351.375	101545.4375	189509.125	176887.7344	90985.70313	92319.46094	147936.2813	136264.8438	78497.5625	74269.85938	125445.4922	121140.0547	112848.9688	115524.0781	170354.2344	152262.7969	157887.0313	153865.5781	170583.9844	157039.4531	170109.4688	143952.0469	189038.1094	138629.5469	77873.70313	77881.39063	140605.8906	152868.0469	169885.5625	188207.6719	177938.7813	209414.3125	184061.8906	28022.86914	130339.7031	118706.5781	205411.3125	198086.3594
326.13741	62093.59375	56909.64063	64561.16797	77489.85156	61409.92578	66275.30469	78929.20313	65561.79688	83503.83594	68702.80469	63626.10547	75822.375	67284.74219	76909.74219	73561.07813	51903.25391	47122.12891	83354.34375	72113.22656	68022.6875	76573.83594	69570.99219	59260.67578	109704.0781	103854.1953	84755.16406	100696.0234	92549.57031	80658.02344	51184.65234	52318.63281	72659.95313	66261.28906	79140.47656	65802.36719	65204.33203	81016.79688	74613.30469	80244.90625	59600.21875	67979.20313	75271.89063	76142.52344	95224.82813	21212.48242	83790.99219	81623.53906	57229.96484	60727.08984
326.15453	160532.9219	156466.1094	155251.9375	157237.7344	130819.1094	147067.9688	138599.4063	157044.6875	142636.3594	129820.2656	115855.2734	121373.3359	112103.6875	123530.1953	133172.2344	112306.0625	97952.71094	123172.7578	131145.0156	99040.96094	87605.57813	135228.0156	140983	123837.4141	108492.8594	143345.9219	154789.0938	188951.6719	202239.7031	121098.6875	119064.8438	124108.8125	117179.3125	130592.6641	126050.9063	119472.0391	125607.3281	110682.1094	131743.4844	123823.9453	135484.5156	115573.0703	127600.0547	202450.0469	124284.8203	129012.2969	147946	157878.4219	158240.75
326.17387	230973.4688	213011.6875	237106.2344	277317.0313	207922.7813	232029.4531	249025.0938	234736.7813	260302.9688	252445.8281	234604.5	199466.6875	204125.0625	209472.9688	200440.5	153819.8594	167799.0781	225954.3281	208825.5156	220663.6875	234487.25	219589.75	215305.625	268206.3438	228766.8125	479082.375	447015.6563	358509.4063	344067.25	146836.0625	158646	198935.375	184428.5156	219767.8594	159878.9375	218967.0938	210481.1875	350521.7188	313394.375	216055.0313	235986.0781	225455.2188	231632.4688	291628.2813	37199.25	251223.7188	236535.0469	215138.2188	218008.7188
327.09573	132372.75	130329.7109	148757.7813	155329.4063	113000.8047	139571.1875	157635.4375	141727.0156	145186.6875	117885.3281	96230.21875	263115.3125	276300.3125	65214.4375	54781.0625	245898.7031	287985.625	183185.25	165395.2031	91713.45313	86793.77344	60946.01953	69713.20313	73464.10156	64974.77734	112956.7813	96745.24219	95771.51563	99766.22656	247502.9375	273113.875	84997.89844	73116.63281	161574.4531	111883.9766	497805.25	538589.9375	84953.60938	73276.25	68607.16406	62327.53516	39901.74609	44573.34375	88789.07031	10458.97461	363691.0625	349976.4375	78301.30469	108295.7891
327.14964	597402.6875	581206.9375	661209.625	715888.9375	518622.1563	574811.6875	597349.125	569034.8125	682648.5625	709466	624836.0625	634753.8125	635605.3125	723558.375	687699.3125	416824.8125	486387.8125	710837.3125	623943.1875	746833.3125	761902.25	532128.875	572219.0625	1063135	870807.0625	1086442.375	1020481.438	940724.6875	914682.6875	402626.2813	443335.2813	663204.875	589241.75	713632.1875	494144.3438	732173	761458.75	684496.5625	631040	604620	684831.875	665655.5	705755.0625	905396.5625	88040.79688	840364.5	785563.6875	553157	555100.75
328.13379	456076.5625	433494.1563	453645.25	505512.1563	374043.125	408296.7813	426579.125	425546.0313	455848.7813	455732.7188	407138.25	398601.25	392875.25	393837.75	396507.625	315121.5	342638.1875	503576.1875	438096.5	342522.2188	334979.1875	406222.8438	401685.2188	399873.9688	387763.3438	500999.8438	487843.9688	544336.5625	567394.0625	351823.375	366209.4063	442145.3125	396245.3125	583840.5625	446295.5313	346192.5625	363440.6563	372259.5938	358100.125	393135.9063	403183.2188	428289.2813	481386.9688	593127.25	135202.9219	393087.6875	401010.0625	412590.9063	435034.1875
328.14498	219176.6563	200549.4063	253231.7656	277966.25	197017.5469	215818.9219	226797.2656	219615.8438	237645.9063	231194.5469	231532.9219	222702.7813	216114.6406	188843.5156	172904.2344	121478.5156	136069.5625	297196.4688	248767.0469	221692.5938	219684.5625	177713.625	189576.5625	253841.0625	212174.0625	366478.4063	342126.4688	446667.6875	483806.625	104342.0391	124430.8125	217847.3594	194286.0469	434236.9063	326992.6563	227094.0313	231667.6094	205476.5938	190189.8281	174819.9844	217512.2344	207826.1094	237980.8438	507683.3125	72573.70313	245180.0313	274227.3438	145419.7656	156824.9531
328.1531	161042.2656	138334.3125	161552.7188	180759.875	127991.5313	149687.4063	157489.125	144156.6719	155894.0938	164212	150365.0781	150611.5156	153994.3594	184544.6563	173127.125	94390.16406	128530.8906	178174.75	155626.9688	181551.3281	186774.3125	127481.9063	130194.8828	256742.4063	196572.4063	253904.2344	257200.5156	226743.4844	233314.4531	97472.72656	102431.9609	153453.4375	140909.0938	189251.2656	111613.7813	168753.4688	190709.0469	161088.5625	158646.6563	147831.5781	160028.2969	161523.0469	185198.0313	215327.8438	20975.09961	209016.7813	202709	139236.2344	137205.7188
329.13711	112819.0547	105164.4609	114278.2813	123841.2656	80473.89844	104299.7891	96213.79688	110096.2656	100025.3984	105982.1406	91980.84375	93861.28906	96624.86719	99265.47656	99848.67969	77139.44531	84494.90625	117152.0313	103478.2109	78495.20313	90821.17188	95353.72656	96361.83594	95409.07813	94197.04688	129979.1094	120934.0859	130854.1094	147476.3594	87053.50781	96216.875	102504.4844	97518.40625	124293.5859	108078.4922	84239.94531	79979.14844	83710.28125	95930.375	107265.5781	98131.875	102013.2656	112652.9297	140223.125	30285.98242	117528.0234	107121.4063	94211.24219	101465.5703
329.16524	573537.9375	559196.125	615378.25	667225.75	435275.4063	542750.25	602913.6875	559789.375	619405.4375	551923.375	458690.3438	762227.4375	744266.0625	585753.4375	514507.875	370775.875	461793.9063	468181	426255.2188	250475.5	292307.6875	490317.25	476623.1875	802138.5625	655914.5	760300.5	747256.125	480726.3438	455821.25	428105.875	456567.4063	591672.8125	503435.2813	499604.1563	360556.2813	416948.8438	466861.0313	413563.5313	363177.5313	485900.5313	466831.6563	665479.9375	699981.75	504011.375	75578.89063	439661.9375	460401.8125	434918.9375	443649
330.16879	129834.5938	118358.4609	144344.7031	180840.2188	108582.8594	123612.8516	157402.25	128140.8672	154423.8125	120089.8203	117312.4219	174554.0938	173419.4375	137624.0625	120920.7344	87224.1875	111902.4609	108513.1641	98073.11719	62179.14063	67725.75	106740.1172	122857.9141	180217.0469	152392.2813	188903.1094	181311.5781	118138.1328	103270.8281	110018.125	102614.5313	139943.8906	135522.1719	128448.1875	81854.48438	109423.3594	112326.8047	98640.53906	73427.86719	111369	105319.5547	152169.2344	171695.1719	114421.4141	13556.46387	92270.02344	98772.34375	105904.5391	102693.9688
331.12351	44094.70703	32451.0918	40435.73828	31127.25391	37432.78516	36622.78516	32107.92773	34763.625	40638.19531	45013.5625	37502.33984	33566.39453	33154.33984	37945.42969	40349.01172	40793.66406	43882.94141	37943.86328	31549.52148	29225.11719	37581.66016	45172.61719	32856.65234	35873.80078	33984.60156	40072.13672	32118.08398	40368.78125	30375.27734	37423.67578	39393.61719	40713.13281	42942.99219	36161.10156	28933.45117	31362.9375	35239.61719	40567.90234	35027.84766	33837.02344	41503.8125	35348.76563	35288.89453	31881.17969	41547.14453	36268.44141	34576.09766	38134.8125	37090.41406
331.57061	16338.60547	11245.05273	12746.26367	17668.30859	18127.29492	13871.44922	18802.74805	19580.5332	16542.85352	15929.90234	15305.58301	17074.8418	15237.18555	14057.92383	10767.78418	13442.86621	12282.71191	18453.83984	23328.96875	13854.27441	11931.40918	11533.24121	11366.52539	11934.83789	14927.66699	18641.29492	20165.38867	13902.92188	12760.4873	11654.23438	14518.55957	11553.14551	12234.42773	17549.34766	16043.58008	16864.95703	23736.0332	12042.35059	16084.57227	19059.01367	11354.97363	17770.28906	14860.93945	17777.53906	17767.92188	15350.09668	12345.49707	14772.08594	12526.31152
332.11629	316752.5	275759.9688	327881.125	337220.5313	253822.9844	282945.375	315261.7188	311025.8125	310222.5938	311490.0625	273544.375	326375.3125	351965.625	279218.7813	290930.7188	230803.9063	225119.1094	388984.8438	371684.0938	321592.1875	313350.9688	290844.5313	294560.3438	445581.1563	419157.4375	346834.3125	375889.1875	461087.6563	512684.6875	226927.8281	245617.4688	335731.0625	305171.2188	403662.0313	385934.9375	301191.9063	291258.125	269386.625	270789.9375	298906.5938	299556.9375	365298.0938	357055.7188	503852.2813	102930.1797	349102.9688	352305.9375	235751.9688	237344.5
333.11992	68937.5625	68480.14063	79344.50781	74365.72656	54822.21094	62174.84766	69968.05469	71035.07813	72284.47656	67215.5625	71582.17188	76849.27344	78726.27344	57484.84766	66955.99219	48994.63672	54520.85156	98500.45313	80061.22656	69274.15625	77255.71094	65925.58594	66581.01563	102748.3594	103599.4219	90147.89063	80953.17188	122050.3594	122514.9297	50892.93359	51147.60547	79317.16406	68726.24219	97392.71875	93788.03906	65714.84375	77079.58594	64729.24219	62622.54688	60297.60938	60721.28516	86092.61719	84386.25	120370.5469	21752.7168	88276.49219	73734.10156	59515.17188	54689.52734
333.13923	123283.4219	108044.2891	128266.2109	124009.0313	110528.9297	116895.0391	130223.2266	115736.1875	120807.3672	128464.6641	124523.5703	109486.1719	105732.2969	140615.0781	120592.0938	117943.4141	114936.7656	135478.0625	121849.9844	111048.0313	110624.7656	121577.2578	107183.5938	116384.5547	115824.9766	136486.3281	134378.7969	120509.0078	113993.0938	116662.9453	115303.5781	136131.9844	127627.6797	96010.13281	94017.16406	127497.2188	138383.1094	144116.2656	149050.2656	119788.6719	120852.3906	117916.7656	125665.6172	125250.5938	83650.03125	117436.7734	123620.7422	135183.9063	110659.1172
334.13457	95683.88281	93834.48438	109595.5859	115899.8281	98038.14844	86825.05469	93681.66406	91896.28125	103503.6484	96525.10156	102833.5469	103303.1484	99867.22656	99402.53906	111217.8594	113300.6641	124615.2422	107024.4609	116712.6563	95257.89844	109100.4141	101907.8359	91034.125	129025.8672	109783.9375	144698.5	125510.6094	91068.9375	83992.6875	103682.5391	105474.3828	125192.3906	119800.6719	65755.71875	57238.55859	107588.1719	111969.4766	147712.6719	145818.2813	105744.7734	102429.2031	83404.40625	97878.66406	93771.03906	33151.94922	105154.4609	125536.9063	117334.8828	102350.2969
335.14769	82785.73438	73997.57031	89409.17969	106335.0234	109070.8125	108639.2422	137500.2188	118297.6016	152677.375	65732.53906	76879.64063	96867.60156	136544.4531	95985.14063	117298.4297	105882.0078	125255.6172	86178.0625	110171.4922	130604.6797	146485	52603.75	82749.00781	109091.8359	125612.9141	88654.20313	131820.7969	85577.05469	83366.20313	49006.10938	80746.45313	91649.33594	116066.3047	44397.48438	65502.82031	93497.28906	128082.4297	110981.9922	134185.8594	195381.8125	210355	69725.23438	96019.53125	72554.02344	10558.80566	103464.0859	107828.9922	96990.61719	125975.8047
335.14842	77981.48438	69705.3125	80187.08594	93053.75	89836.13281	89675.27344	112058.875	96796.79688	120589.5078	62637.05859	61866.01563	93204.27344	122408.1563	91677.42969	99898.125	94934.24219	99191.375	81019.15625	92500.57813	119779.5938	125354.8906	49959.52344	65983.00781	95290.6875	101471.1328	76277.98438	102712.1016	71933.26563	66561.69531	46004.55859	65978.96094	87882.11719	94724.17969	42782.33984	51772.15625	81695.92188	107025.3828	102237.5938	112293.4609	177847.8125	181646.2031	62078.04297	75437.29688	58532.94922	8825.139648	85790.28125	86098.00781	85798.07813	102748.9297
335.15485	181751.5781	166130.4063	185366.7344	197994.5938	168250.9375	170442.5938	196102.625	168319.7188	183792.0781	221089.0938	210685.6719	166233.2031	178763.7344	195615.2344	205586.7969	156225.4844	158048.4375	193214.1875	196493.4063	186667.0625	185293.9688	172152.3438	180799.6406	204748.8906	197458.125	255909.4063	220236.5938	177345.8906	189752.8125	131017.9766	144438.5625	197220.4531	181804.5313	157996.0313	140336.1563	203148.4063	219454.0781	229103.6094	245941.5	186790.7031	180485.9531	168243.2656	166338.5313	208558.4688	67882.22656	215836.4688	224117.2656	174919.1719	167707.6406
336.1388	54085.96875	58845.38281	67985.99219	74579.14063	53677.59766	56036.93359	67719.61719	71924.00781	60306.12109	82703.24219	67519.98438	47897.95703	38165.20313	96800.85938	85091.65625	40958.30469	36985.125	73653.69531	58837.70703	23090.17969	28391.2832	56588.66406	59699.56641	49094.16406	45984.17969	64973.08203	63742.15234	68450.10156	57740.77344	72633.91406	64429.32422	80582.55469	67589.16406	76585.04688	47887.26172	27816.35742	28379.40039	60957.53516	60884.89453	76864.25	71934.95313	82042.30469	89504.20313	73481.13281	11151.01758	61890.66016	47023.98047	87842.875	83589.34375
336.1501	195850.75	188612.9063	221461.2031	214456.5	170727.9219	184104.9688	199347.25	188092.6719	207167.4375	210237.1094	188172.4063	151134.5625	160217.1719	167543.6719	155972.8906	227408.9688	264095.875	186154.9063	178297.7344	164001	165798.4063	167512.4688	152382.9844	234002.0469	204490.4375	402885.125	372748	269433.5	241422.2969	148755.2188	162054.7969	315124.0938	288508.9063	186236.3281	158363.7344	219838.4375	219825.25	262513.375	254815.5313	214656.2969	207751.875	160864.1094	159839.0625	196820.2188	46542.1875	226778.3438	234160.625	244992.2031	235257.4375
336.16287	79141.39063	62470.72656	95662.01563	87702.09375	65938.28125	78508.75781	88254.03125	79984.03906	93105.28125	98370.90625	90138.24219	80013.25781	90618.15625	82699.84375	102174.9531	64845.80469	53573.86328	91860.20313	95705.21875	75924.40625	72530.53125	67871.15625	76289.625	113092.4766	96176.28906	122302.4531	104351.0313	91316.38281	75326.4375	64113.79297	60245.08203	83338.52344	73754.41406	86942.78125	72795.75781	93634.38281	99454.02344	111838.5234	105800.6953	82694.32031	72410.49219	65730.14063	83564.36719	102641.1094	20310.16016	103784.3516	132010.5156	64380.55469	58061.68359
337.13418	163374.7344	160270.9063	170179.0156	167631.7344	151731.3906	134968.4531	169976.2656	138959.7656	169802.0469	178551.2813	164277.1094	160551.1094	178639.3906	167607.0156	166362.5	122489.1719	137489.9844	193892.0313	177843.3906	175106.3906	165227.4219	152260.9844	147933.2031	224208.9688	192193.8438	200525.9531	203125.25	193343.25	187289.1563	117386.9297	130877.3281	171642.8906	161338.8906	195524.2969	157217.0625	178979.8438	196633.5156	183787.5	186388.4688	174202.125	166204.3281	186506.4531	209489.0938	239220.1094	48737.64844	181393.8906	206002.2031	163067.9688	145024.2188
337.17048	3125200	2897210.5	3329642.5	3361938.5	2756139.25	2790876.75	3259270	2780697.25	3229687	3894679	3389851.5	2623757.5	2762020.25	3479177	3405348	1930531.625	2016099.75	3642122.25	3181782.5	3133097.25	3182288	2315802.5	2350931.75	4264781	3844984.5	4290080.5	4041846.5	3028698.25	2761194.25	1780294	1899125.75	2898993.5	2625345.25	2517377.75	2125017.75	4825335.5	4820513.5	6086620	5414994	2520937.25	2513648	2418325.75	2466726.75	3003982	500057.6875	4018528	3853927.5	2299460.75	2246607
338.11809	103852.4766	96765.49219	115984.0781	118705.3828	99777.96094	93394.3125	111060.6641	110940.9297	121378.9453	143754.125	137266.3281	75756.05469	69712.24219	142773.1719	155463.9219	69399.82813	74576.94531	116350.1328	98735.84375	63016.55469	57941.25391	108217.2422	109484.4141	82976.82031	78027.25	139857.7344	117318.7344	110740.1875	91509.39844	119163.8125	136403.0625	132176.8594	119512.3516	118099.3828	93741.66406	40798.73438	56027.78906	120576.1484	122696.6953	143322.5	146960.0938	152367.7188	163408.8906	126835.7422	22138.72852	97334.57031	91822.27344	170919.6094	164687.0625
338.16589	104891.3672	98251.20313	110026.7891	110395.0859	88364.54688	95547.29688	89082.38281	87916.60156	93881.35156	103391.4609	106937.8125	99377.85938	113692.5234	94674.39063	98596.03125	77572.67969	74122.875	124681.7344	108253.8438	99470.17969	108137.2109	98636.11719	91833.27344	142274.25	132728.8594	128795.8047	131602.2969	127764.7188	127308.8438	74009.78906	75203.45313	111156.6484	98983.07813	108044.9375	99683.3125	99233.70313	129188.3594	129433.75	110503.6172	108546.5078	93896.65625	122594.5156	115907.7734	124904.1328	30116.69141	125921.5859	117158.9297	91515.95313	91235.39844
338.17376	772596.5625	715050.0625	859127.875	837574.125	709014	709632.25	818468.25	704301.375	842238.3125	959264.125	833107.125	670158.1875	685662.625	876247.25	818081.875	482655.4688	523690.0625	916416.625	808857.25	770580.4375	789334.375	580003.6875	577812.375	1062866	951378.0625	1050825.375	1027588.25	807029.25	716811.6875	439712.1563	489234.8125	741203.4375	643581.8125	667460.375	559883.6875	1192818.5	1181930.875	1446661	1335496.75	671147	657437	604413.8125	609758.625	782797.5625	130069.8125	997724.75	975021.0625	586148.3125	567682.75
338.17837	130055.0938	128967.6563	162357.2344	179899.5	123906.0469	120240.7656	132038.4375	117143.8906	165473.7188	159389.6563	139328.75	104170.6094	93573.92188	137574.1094	131990.3594	81957.67188	101410.4844	146265.0938	128297.4766	128524.6328	120828.6875	91783.05469	94630.82813	166054.7344	131247	246082.5625	237587.2813	134079.4063	124946.4297	68840.73438	81019.64844	150753.4375	140313.6094	119702.9844	104911.9922	149265.9844	144267.3906	284415.875	268514.3125	134388.1563	133699.5625	81093.67969	93916.8125	132106.5781	22180.26953	162820.5938	153344.3281	105423.6719	121114.2578
339.14987	380699.0938	360891.1563	418291.25	418367.8125	330249.6875	356795.5938	401624.7813	364452.6875	420310.4688	508772.75	448727.6563	337761.5938	362540.2188	426729.5313	387948.75	212754.1875	253274.9688	471144.0625	417899.9063	420711.5938	389949.8438	302664.9375	326233.375	517153.375	499927.4688	559011.1875	559906	495445.1563	485844.8125	241153.8281	269832.0625	347726.8125	313730.5625	380538.6563	296443.0938	522591.1563	530207.5625	510067.625	469336.1563	361969.875	391956.8125	354023.375	368042.5313	523553.4375	65384.73438	429753.9063	434185.2813	333006.0625	328459.5313
339.16092	236805.7344	234292	252783.375	268553.2813	187582.4688	221087.375	222967.7344	241075.4219	244661.5156	212719.2188	200139.1875	230331.7656	247784.3281	205547.4531	202661.1094	176007.25	192242.2188	287567.5938	249756.7188	217549	217232.8438	215987.6563	215138.7969	338701.6875	335974	266040.2188	269272.9688	333764.75	353432.5938	167774.5313	168424.9063	237571.1563	210318.6563	287191.375	271676.5938	217871.8125	220733.75	189784	209434.4219	222296.5781	232061.25	248893.125	253060.2031	318114.5	83970.74219	254964.2344	270202.5	185386.3906	185275.125
339.1772	110286.4531	99006.64844	116186.7969	113495.6563	97193.01563	107947.1719	97754.53906	90687.53906	106785.4688	129412.6641	113149.7578	86139.75	95546.28125	118904.9219	109001.3984	69564.80469	74308.25	122204.6094	111770.9453	108966.5156	107420.3281	77191.83594	77260.89844	153399.5781	126506.5781	147076.625	149842.5625	107539.2344	99890.92969	60378.67578	69831.65625	99085.74219	91145.20313	94562.61719	76061.30469	147090.6875	167057.9375	203530.9219	195060.5	103576.8125	98554.85938	81806.03125	87245.07031	119232.0938	17277.54883	137646.0156	136208.1875	79989.5	82790.57031
339.18602	4506219	4114005.75	4839651	5232473	3708214.75	4057558.75	4691699	4151383.5	4710923.5	5817324	4936957	3317559	3333065	4560215.5	4219718	2825811	3131658.5	4930011	4289105	4530997.5	4610881.5	3211929	3274894.5	5295189.5	4568050	7278690.5	7242228.5	4830962.5	4424087	2484385.25	2561737	5743922.5	4824723.5	3817743.5	2814592.25	4731990.5	4783328	9862584	8618164	4251732	4253816.5	3232582.75	3347892.25	4220202.5	462462.3125	5220421	4827367	3865848	3877792.75
340.13387	222620.7969	221493.7656	220211.5313	233509.4375	186789.3906	219891.0469	222242.9375	205243.7656	224271.3125	224131.5469	199906.4844	188538.8594	206570.9688	206872.9063	214490.6094	157111.9688	170022.2813	244345.4063	204151.6719	179508.1719	184467.2031	195545.2656	214059.2656	197170.375	222960.2344	219974.8594	221434.7813	268559.875	261101.1563	186377.3438	199805.3438	234792.5781	199281.5	243267.8906	214197.9375	171427.0313	147478.2188	192568.9375	191102.7969	219197.6719	231214.8281	222740.4688	231040.4844	298053.1875	95305.07031	211292.4844	214911.7813	212861.625	233471.2344
340.15326	95620.03125	78351.57031	100754.8359	115811.3594	90327.92969	91819.26563	96270.3125	102805.2422	96628.28906	125259.3203	112277.8203	82050.90625	93763.50781	110359.3125	116656.7109	56090.73438	63588.96094	116921.9844	114704.7266	102369.5859	103685.0625	77488.15625	87815.25781	132365.8906	130523.3594	156390.75	158331.4844	136999.9375	129593.9922	56757.65625	61142.47656	86577.8125	83405.83594	86927.05469	77271.85938	128843.2422	128629.7734	132155.4531	117988.0156	89456.07031	92722.73438	90595.0625	93381.39844	138430.5156	11439.20898	99895.21875	109042.7031	80549.60156	78603.50781
340.18962	1095276.375	1003046.188	1175092.5	1274601	933875	1003225.625	1163496	1049672.25	1169444.125	1355826.25	1221167.25	771483.375	848205.1875	1036241.438	1042684.438	695855.9375	828302	1147518.625	1046915.375	1086073.375	1107142.75	760483.75	793130.875	1276146.5	1137893	1768491.5	1798825.25	1167975.625	1121907.125	596389.8125	657862.6875	1287354.375	1165752.375	962934.75	721377.0625	1137087.25	1168100.375	2191781.75	2015796.875	1067772.125	1091519.125	774215.6875	849199.4375	1061578.75	117908.2266	1273426.625	1198551.625	945479	986217.25
340.98284	24603.44922	30472.92969	42858.79688	24774.9707	24445.32422	27138.83789	28286.97461	38894.73828	24136.58984	32759.37305	32794.52344	24837.02344	26447.95508	36810.71484	29637.39063	31888.82813	25732.06836	36955.34375	32802.58594	35519.74219	27452.93945	32443.38281	36462.90234	27079.52539	26405.08789	37856.51953	24179.98438	37808.72656	31699.7168	36154.16406	26142.44141	28264.60938	37366.55859	42666.18359	21745.97461	43750.66797	30770.93359	33331.02344	38264.53906	30106.79492	31240.01563	34954.10938	24651.49609	32313.45508	44229.30469	29594.16016	38763.97266	33773.67969	29474.39844
341.12891	1558602.875	1467234.5	1803927	1791002.875	1385520.75	1436360	1653190.25	1465763.375	1704985.375	1768003.375	1637162.625	1477833.875	1477515.375	1604334.375	1526722.5	1251027.625	1350120.75	1799703.375	1629264.875	1540227.25	1518557.625	1273463.875	1288807.75	2055369.125	1779367.375	2461427	2303988.75	1761713.75	1691349.25	1120291.375	1167968.875	1691513.625	1488484.875	1700989.75	1190318.125	1854585.625	1940651.375	2220456.75	2094468.125	1787846.75	1814715.125	1379524.125	1428200.625	1840525.25	241811.3594	1772252.625	1759817.375	1494408.25	1425487.125
341.16533	740008.75	657894.3125	779158.625	838393.875	592484.6875	645494.125	708812.0625	680514.8125	753596.9375	985543.9375	841746.5625	542557.25	571388.125	726760.8125	668997	285729.5625	320187.9063	840399.8125	717284.75	649413.6875	656413.1875	464700.0625	477944.3125	986735.5625	863778.4375	1228205.125	1160224.625	1075156.5	1032321.563	339595.1875	369494.9063	500670.5313	449464	928183	604585.1875	954692.75	966166.875	944297.1875	776719.625	600416.375	613922.0625	551905.5	599959.625	1031331.5	86388.21094	634927.5	609315.4375	460904.6563	491874.375
341.17665	375040.7813	363588	443398.875	434682.6875	307824.25	411075.8125	402806.3125	472088.1563	424126.375	344596.3438	307685.9063	444926.0625	455192.8125	312051.0313	295086.5	256622.7656	301807.4375	534457.9375	497542.8438	415368.625	402217.25	318914.8125	321712.125	688906.9375	698868.125	418981.625	529978.625	689590.625	700883	223414.7969	227160.0313	367637.5938	337307.6563	486438.5625	520526.75	316889.1563	319393.375	314297.5313	297776.1875	355483.5	390560.9063	418503.3438	479664.5	619947.25	84887.875	437338.3125	444373.9688	300827.6875	282362.5
341.19299	135372.2031	132357	143836.5469	149609.4688	114656.7578	130542.8125	151464.2188	121894.1719	146331.1406	176068.7031	167848.3438	106881.7031	115479.8438	144667.2344	134037.4688	98894.78906	91869.14844	154197.6406	125250.5078	135758.2656	141934.3281	95990.35938	105662.9141	172260.4844	143363.8594	244088.5938	226439.1563	159192.2344	138365.6094	85701.28125	77602.82813	169951.5938	144474.3125	142621.9219	91227.78125	160735.375	149871.2031	277754.7188	237521.5469	130316.0938	119043.9375	94413.88281	107761.8203	143773.7656	11189.09863	163044.6563	138542.6719	109916.5078	128849.3906
341.20176	87222.875	78982.92188	115193.8438	108061.8594	87616.17188	87664.54688	118873.4766	82489.07031	132839.3438	126420.7188	95622.73438	67384.9375	60168.63281	101881.8281	87323.75781	62115.30859	63953.41797	95851.91406	96785.03125	84060.01563	96777.78906	58641.74609	69764.70313	117908.1094	105918.6953	226984.5313	226744.5469	120495.2891	116635.5625	38421.08203	52808.51172	91980.22656	84609.46875	136409.875	77405.17969	111682.3281	109712.5859	211456.8906	170024.5313	105383.9375	92126.89063	70114.14063	69083.08594	121524.9688	15771.0498	114700.7031	123948.9766	79397.3125	95403.35938
341.30565	59137.21875	53508.52344	74318.72656	64725.44922	54191.07813	59008.51563	58657.00781	53124.17188	53194.77734	91356.78125	151853.4063	64291.39453	104507.4531	65097.49219	49231.35938	174569.625	139229.2188	136169.0938	90020.58594	144194.9531	161515.9688	106720.1094	91193.00781	223260.25	63659.38281	95270.82813	109806.5391	160026.0156	209329.5938	120957.7891	142559.2031	128685.3984	57033.5	111620.9297	60333.375	76401.04688	133858.2188	85547.51563	83819.75781	183763.3438	200918.9219	322033.8438	119026.5156	219371.9063	34069.09375	532948.5	179373.6563	135390.7344	133303.4688
342.13235	352110.875	329767.8438	416150.1875	412189.3438	308341.625	348511.2188	396460.7188	372375.2188	419235.7188	396147.1875	363744.5313	344924.1563	344848.4375	359245.8125	360218.9063	276804.2813	308454.75	408548.1875	390111.9375	342478	352777	295518.25	316711.7813	479277.4063	406196.0313	571333.4375	528735.625	409230.5	387068.0938	258910.2188	275026.625	395285.75	344263.0625	395538.5938	297989.2813	438926.125	440836.5938	508511.1875	481805.3438	398747.875	430059.7813	311104.3125	360428	413902.2188	59367.95313	417591.4688	439402.9688	357345.6875	348442.8125
342.14937	296643.3125	270347.3125	317021.9375	312783.5	248277.1406	262577.25	290561.4688	294772.1563	312571.2188	337914.6875	294166.75	216305.6406	214997.5938	335202.4688	328612	194761.5781	201102.2344	303323.1563	270892.0938	166234.9063	164177.7031	243524.9844	239594.4531	231788.0156	211634.0938	288044.5313	302058.375	291124.7813	278126.2813	254536.5938	270765.625	288039.0625	270943.3125	317385.0625	251620.6719	176085.9219	177534.125	292462.9688	276364.3438	310122.5625	306071.7813	332919.8438	376985.3125	354773.8125	62589.9375	253092.9844	249281.125	326143.1563	358359.2813
342.16884	173478.5781	161497.4063	181091.2188	201109.1719	151747.3125	160987.0781	189071.2031	161250.2656	190337.9688	250760.375	211707.9688	146510.2813	143186.2344	185192.8281	173790.5	75822.24219	86266.64844	206381.9063	185963.9375	163506.2344	162728.8125	122567.9219	115132.9297	242249	212310.4531	321544.9375	295994.5313	262507.1563	256713.7969	94020.67969	96998.72656	125026.8281	115728.8672	224547.5156	150271.0313	242384.3594	246888.7656	248722.8281	205657.2344	157903.6563	161627.25	132624.5469	162182.8281	258280.6875	24796.99805	161622.0313	157606.8125	127809.6094	129087.1641
342.17993	91495.29688	93478.34375	111471.6875	106096.4219	79136.61719	107646.3203	100813.1719	97389.36719	100199.125	76034.97656	69677.13281	101825.9453	104379.4063	71363.07813	75614.16406	66332.46875	80221	130292.0156	115020.3594	96644.96094	95344.55469	69064.34375	79005.8125	163823.8594	157576.0625	102592.0547	139623.0625	157007.1719	181105.5469	53070.92188	45890.14063	84593.5	88831.96094	136055.6563	115674.5313	77630.08594	73061.61719	72260.625	61120.10547	80583.33594	82951.09375	94249.26563	105141.0078	134798.7031	18645.35938	106424.8828	119072.5078	62233.10547	67859.96094
343.1249	125616.7969	110067.0547	120126.8047	119602.625	113778	110849.3125	122306.6719	115656.4844	133977.2813	136380.5469	117417.5391	96857.58594	96267.96094	140235.9688	143693.9844	94171.6875	99968.65625	126461.9375	108672.3125	114408.0859	105747.8594	98246.03125	104883.7422	123165.7969	133158.7656	136146.1719	155669.7813	86768.16406	84995.10938	81310.35156	93724.625	134997.3281	129171.8594	97703.3125	69095.28906	153005.5781	160106.1406	209445.7969	196284.375	132149.9063	143594.4219	102666.1094	124784.4453	111431.3047	16254.38672	116579.7813	127741.4766	134136.3438	126461.6484
343.14477	66891.96094	67118.50781	81531.32031	84296.78906	59282.61328	75551.78906	70854.17969	71252.71875	82539.67969	103572.7422	84809.8125	47900.58594	54015.53125	78621.28125	73978.8125	33801.61328	48119.875	77623.28125	69815.04688	62965.16797	73003.36719	46471.94531	46273.76563	164839.3438	145974.4531	106110.4922	98592.71094	97275.53125	89577.85156	39421.94141	43010.5625	58140.58984	59996.82813	91651.42969	69389.92969	103851.4375	127197.2031	86266.53125	77416.29688	74966.14063	72080.0625	68105.45313	69940.21094	116948.2891	13016.49121	125312.4219	119277.375	62813.57813	56831.60156
343.15288	87064.13281	70701.73438	76303.63281	82818.28125	63523.25	80427.19531	76540.88281	71982.41406	74833.82031	88677.5	86637.80469	55084.23438	50832.16797	83909.73438	82300.25781	46437.77734	51864.97266	71660.47656	67041.14844	40771.65625	40020.27734	53693.17969	60627.28125	59193.87109	48618.98047	67377.91406	90809.63281	68368.1875	69112.83594	62761.30859	64557.62891	75753.125	68149.94531	66501.66406	69592.54688	42283.38672	43516.73438	69893.75781	70470.55469	70048.74219	71403.32813	83056.28906	91047.32031	85833.17188	16162.68164	64388.45703	62235.05078	91664.02344	98167.30469
344.14383	68308.02344	52646.77344	63353.875	73969.75	63578.10938	59368.69141	58797.79688	66808.46094	62821.10156	55611.94531	45680.73438	62971.48047	65156.98047	74859.875	65811.57031	56344.08203	57840.75781	57005.69531	65558.88281	60121.64063	67107.25781	54367.30469	51435.8125	63404.69531	54922.78906	68846.79688	60339.69531	49353.75781	38615.75	42935.62891	53695.54297	99636.03125	89659.61719	81650.92188	63739.44141	52612.14844	58653.67969	61554.66406	71797.07813	235908.375	227147.5156	44847.11328	52139.6875	48228.82031	12412.54688	49911.4375	59947.10156	51664.14453	53584.55078
345.13928	50049.75781	55834.44922	51173.62109	55113.25	51043.23438	46563.71875	50452.94531	53018.48828	43908.98438	51510.83594	54162.89844	48832.05859	44946.61719	53056.44531	52051.58984	45537.59375	44341.67578	42654.12891	49517.05859	47333.62109	43677.77344	56230.92188	49569.98047	44163.77734	53408.69922	44806.66406	48012.56641	49515.9375	48053.67578	47241.63281	48771.54297	45873.62891	54065.96484	44709.96094	35384.75781	48170.43359	53850.26563	49014.3125	52560.59375	50608.88672	60852.29297	50646.00781	53152.20703	45240.12109	46122.24609	42615.58984	48174.92578	57351.17969	48428.24609
347.11612	83471.77344	64278.66406	87456.28906	81649.875	68535.51563	78903.39844	81332.71094	64692.89844	86288.82813	80292.25	70457.1875	67266.05469	84019.61719	82118.76563	72676.84375	49220.68359	53485.89453	96666.1875	90648.21094	79280.09375	82554.41406	64306.51563	68970.96094	102525.8672	106118.8828	101365.8438	91343.38281	96187.23438	84117.05469	54826.71484	60735.07813	78751.84375	79934.42969	69666.32813	71010.39063	80013.86719	79871.60938	79724.11719	84171.38281	74148.67188	73098.49219	79769.35156	83849.79688	93549.17969	15389.50586	77789.14844	71484.10938	62921.48828	58710.13672
347.15493	93785.91406	88031.78125	91159.01563	90058.80469	78374.46094	77765.26563	81053.98438	73417.39063	86866.39844	84650.75781	87966.61719	81571.32813	78559.9375	91297.4375	93717.30469	72009.21094	65667.85938	92785.375	87676.42969	74570.21875	71695.58594	80876.375	70807.41406	109598.6016	111914.0859	76864.97656	84580.23438	80716.21875	67913.70313	70743.41406	76343.23438	77485.35156	89674.83594	59835.07422	82988.20313	87989.27344	96312.1875	108620.1172	107625.6328	76680.78906	85118.69531	72667.79688	74139.5	79588.20313	62788.07813	96242.98438	102105.6719	74751.78906	81979.00781
348.15012	308451.625	308460.9688	347231.875	359303.5938	287981.125	303582.4063	346989.6563	323076.1875	331186.2188	361809.7813	348889.8125	340957.5313	373038.4688	348105.4063	329955.5625	295294.9688	321704.6875	418328.5313	391832.1563	360403.8125	354801.3438	319585.7188	294595.4375	420526.2188	375746.1563	407670.0313	444057.75	344207.0625	351892.8125	265103.625	291969.6563	379252.0313	358512.5	265048.375	238612.0313	350595.25	371576.75	461564.5938	459837.3125	336633.5	349472.4375	297751.4063	338178.9688	390297.1563	89472.30469	377023.6563	381157.5	325589.2813	294036.5938
349.13171	68295.57813	66755.375	85342.21875	79784.75781	70517.25781	66322.50781	67752.28906	61253.30469	62577.88281	86249.66406	78135.46094	82848.8125	83861.95313	64884.73828	67460.10938	80670.5625	100464.3906	98072.58594	93493.98438	145573.0313	132984.0313	89401.48438	92963.84375	117476.6563	105320.6328	77389.73438	88483.78906	121172.3906	121824.1563	85076.47656	92573.96875	125785.6953	116618.9688	67172.42188	76681.71875	110262.2422	112546.8906	91667.07813	92366.30469	108106.5781	131398.1094	99047.05469	96473.71875	150023.5781	20273.21289	125910.3438	139034.0938	98071.35938	87289.04688
349.15356	84119.29688	73089.35938	91039.66406	91212.67188	66583.60156	74216.61719	89648.1875	73824.625	86175.52344	89417.58594	89774.69531	85519.74219	97152.85938	90784.82031	83277.49219	84477.54688	84504.77344	101460.8281	101833.25	82791.95313	87158.99219	83367.60938	78517.16406	121942.1875	83660.07031	96037.42188	119016.8672	90707.8125	94224.03906	69987.32031	76436.21875	108185.3516	104726.6563	60786.00781	66579.625	85687.47656	96215.9375	125554.9375	131185.4375	87291.90625	108857.8438	84607.03906	80981.60938	97408.19531	24129.26367	99868.97656	99250.46094	93755.17188	77835.82031
349.15783	486090.4375	443205.9375	491803.1563	515617.0938	409970.2813	441940.125	482518.4688	465961.9688	499937.5625	512232.2188	449318.1875	352599.2813	347465.625	359513.9063	335151.4375	558036.8125	641264.1875	423758.7813	379428.5625	407779.1563	394990.2188	331315.5938	323572.5	445410.0313	389875.2188	924787.5	960635.5	608710	563353.125	310818.4375	332377.75	767535.3125	724538.375	431403.2813	376273.7813	490945.3125	554279	649615.25	647044.3125	482601.3438	497108.8125	313368.3125	343840.9375	375056.9375	61271.66797	500473.2813	515168.5313	597619.0625	592425.1875
349.1705	177334.1094	154728	173850.0938	174294.75	158356.6094	152866.0625	164474	148690.7813	177109.1719	206343.2031	182156.8281	136008.3594	149507.0469	200220.4063	197718.0313	107613.75	115454.1016	171820.4531	171844.9219	157052.0625	169638.2344	155152.2344	143761.9375	175638.2813	164170.2656	241422.625	243833.75	158580.7813	153490.375	113212.0313	118917.9688	154629.6563	149108.1875	184693.125	145571.5938	141837.0781	143064.9688	241666.4375	213979.4375	138528.2656	158232.7969	140305.4219	145561.8125	190320.2031	51968.91016	183763.0156	192290.2344	145546.1719	135611.4219
350.09325	137487.5	95966.48438	116038	99850.29688	113915.3516	87000.63281	93814.05469	85444.04688	100426.7734	171074.0313	167855.7344	157216.5156	119053.7891	171358.0938	157097.2031	70758.76563	66622.29688	160284.1719	181196.4375	104044.0391	95207.21094	132026.6563	151479.3594	78228.80469	132363.2969	100475.6953	175006.0156	91560.23438	107339.3438	98268.88281	75310.64844	83644.24219	66662.47656	315088.9063	260995.6563	157947.0625	166739.25	127110.5234	157369.75	87391.17188	136681.25	92119.90625	131503.5625	118650.8125	98762.14844	67697.64063	108962.6875	77558.10938	62935.96875
350.12698	216680.7969	183221.9063	222248.3906	231421.75	179311.375	195229.7344	193977.1406	200336.8594	197714.4219	205782.5938	202618.0781	190788.4688	203162.2344	164083.8281	189698.4375	109618.8594	117387.6094	237424.8125	235625.75	204933.7344	213135.5469	153351.8125	158048.5	202276.4063	216929.2031	230362.3125	244390.9219	366939.0625	385123.2813	92519.10938	116267.4219	186737.0313	170695.1563	317622.875	279535.2188	186810.6406	188626.375	162715.4531	169971	159573.7188	163974.8281	179016.1875	194451.1563	392941.4688	95817.35938	184184.0156	211275.8125	112482.2969	114756.1953
350.16153	127067.0469	111187.8516	142740.3125	149899.2188	113976.2188	124794.3125	134966.1719	134433.3906	152169.4219	128336.3359	134278.8906	101608.5469	104780.5234	104250.3047	101985.7344	154405.3438	167410.0938	128626.1172	112252.8906	116750.6875	121376.0469	87668.75781	104045.625	124313.0625	110506.6953	245542	251245.0938	176836.1563	173874.3594	87791.64063	92852.5625	201595.5938	193342.0313	123801.0703	109544.8047	139093.2344	143858.9375	178610.4531	168916.2656	136387.5625	152801.2656	93331.47656	104043.1719	124961.4766	18459.33984	142756.3594	161853.4688	168134.6875	170562.2813
350.16567	2391480.25	2206096.75	2512378.75	2553592.75	1995813.5	2296647.5	2386164	2329715	2503810.5	2733343.75	2551506.5	2459594.75	2760994.75	2181778	2215512.75	1714777	1905256.5	3149045.25	2805746	2759961.75	2746893.75	2065193	2074647.5	2903762.25	2578092	2989044	3355846.75	3269418	3237478.25	1366729.875	1473221.75	2655380.25	2417235.5	2239228.5	2088121.5	2630137.75	2725647.5	2581916.25	2569341.5	2023214.25	2320994.5	2586986.75	2661361.25	3071846.75	341109.3438	2909074.5	2847309	1995526.5	1935343.625
351.14988	352763.0938	318412.0938	370594.3125	397864.8438	301878.3125	336129.5313	342965.25	330374.75	376343.8438	410835.7813	381084.6563	350626.6875	367089.0625	362634.5	361799.2813	230344.1406	260791.5625	446019.2188	407141.875	358503.5938	389318.4375	305144.0625	306386.9688	440721.4063	388995.9688	514258.9375	483062.125	449335.9375	416639.5313	218182	236332.7656	349596.0938	311820.0938	411364.7188	304573.6563	372635.0313	423939.5	483236.4375	443363.0938	316221.9688	359456.3125	369399.8125	392116.7813	463111.875	50919.67969	443880.3438	456846.4375	311386.0313	299506.7188
351.16909	588773.375	550490.4375	638819.875	649402.25	515211.6563	591720.0625	631097.25	616782.1875	652353.375	678993	650264.25	618468.25	686969.4375	540473.3125	541751.0625	425420.8125	481640.4063	776423.1875	700978.3125	690992.6875	673733.3125	518001.4063	512106.6563	713698.3125	636981	726464.5	881778.1875	825611.875	822231.1875	341322.3125	373653.2188	653065.625	595563.9375	563445.375	516201.8125	662755.4375	707329.875	670587.8125	637787.3125	528468.9375	594682.6875	641150.5	668717.9375	771688.75	84740.75781	742107.125	732001.375	506770.5938	503290.0625
351.18607	932879.125	903798.75	1024808.563	1020656.688	811756.875	870186.875	985667.4375	862804.1875	984749.1875	1211720.375	1081327.75	672539.375	727826.125	1112502.5	1070278.5	543791.1875	604758.75	1002666.688	905333.375	942860.75	977700.75	771926.9375	794134.875	1279828.125	1126200.875	1537554.75	1499977.875	975595.125	902984.125	537371.625	594448.875	952449.9375	891398	976107.875	789211.9375	856771.4375	930557	1483986.125	1327438.25	896239.6875	903172.625	740751	792882.375	1054680.25	143803.7969	1114194.25	1099221.125	786977.125	750570.875
352.134	101287.5547	102915.3828	113097.1406	109628.8516	93401.03906	89151.55469	116160.1719	96497.55469	111568.5938	134716.875	115171.9375	81393.82813	67326.07031	133685.0625	119799.75	58299.21094	56786.48828	97677.79688	101687.7422	88247.48438	92598.5	108930.8906	114164.9453	111653.1875	100345.9141	116312.4688	113970.7109	119319.75	113610.3828	96104.82813	102766.0859	102854.7578	100254.3203	130050.1875	92927.25	57556.08203	53905.51172	114060.8516	105260.625	110357.3906	120428.2188	134465.7813	124926.5703	137288.7813	24661.05273	91386.69531	97147.32031	129623.0078	133941.3594
352.15317	88052.21094	75923.50781	105049.1328	104941.1719	94080.58594	87105.72656	108874.8672	86173.53906	95226.65625	90745.64063	103384.6563	95611.46094	104187.7188	90299.46094	98140.80469	61043.05859	65882.27344	127823.7578	101121.3828	100057.75	106258.8672	78701.55469	79035.61719	119824.1563	101144.9219	145093.4375	126680.2266	123801.6875	129102.9688	65689.51563	58056.12891	87242.46875	80001.75781	108146.9219	93575.52344	101526.5391	111044.4375	127810.1719	115395.4453	86952.64063	84538.20313	104830.5859	97550.44531	130476.4219	12614.70703	116489.3203	113781.0938	87455.32813	69255.10156
352.17249	73896.1875	84122.02344	79407.25781	86737.97656	67125.82813	71596.57031	76454.89844	79282.35156	78353.15625	84204.99219	78392.64063	85313.8125	79053.92969	74058.92188	79999.17969	60169.64844	57563.51172	102729.5234	84005.8125	84664.47656	92137.60938	72991.0625	61056.56641	91762.17188	71086.6875	132187.5313	108414.5859	109026.4297	101863.2266	46451.51172	45228.06641	83472.375	72670.32031	76323.92969	76454.05469	87268.875	95460.16406	73738.57813	80558.26563	60779.19531	74487.53125	73386.03906	77648.54688	106663.625	10082.12109	87971.70313	101991.6484	67190.89063	59797.52344
352.18151	275594.4688	260380.8125	301287.2813	290043.3438	250280.6094	273131.1563	295104.7188	296994.25	293472	319430.5	303832.375	280581.0625	282352.4063	294053.3125	278426.25	183669.8906	198613.2656	344747	296667.875	285891.75	294223.375	227048.1719	234315.875	357083.4688	330918.125	373491.0313	404118.375	357329.9375	341655.0938	167624.125	174675.5156	247908.7188	238479.875	267681.7813	246459.0313	347916.75	356772.25	332689.5	333583.0313	251735.1094	264256.2813	272017.8438	295674.1563	364784.0313	103907.6406	368884.0938	366217.8438	222318.8906	213471.5
352.18956	247878.0469	249782.0313	271001.4063	279834.5625	230234.9688	241609.4688	275753.3125	241903.2656	274296.3438	328097.7188	290658.1875	180335.9063	189961.4844	310943.9375	297701.4063	151264.6094	155306.5313	282758.8438	242825.0938	252324.5469	268580.0625	214652.0313	216034.8594	345612.625	307451.1875	424586.875	404782.4688	278800.6563	251854.1719	146921.6406	159511.0313	267853.625	242094.0469	275731.5625	223803.875	229472.0156	224321.5625	407323.375	349103.4688	230687.6719	246276.25	202586.2188	208206.25	290279.5938	39947.85156	324138.7188	293752.0625	206277	199637.8438
353.14551	48186.54297	54138.45313	41794.55469	56752.66406	50709.70313	45163.03516	40249.67188	44687.78125	40534.84766	43206.8125	50305.28516	46882.48828	35256.39063	51575.625	51873.66406	43199.08984	45107.21484	48085.33984	45085.99219	38086.375	37669.15625	57739.76953	51991.77734	45128.73828	33491.78906	50333.57422	48568.78906	35340.17188	38349.35156	41542.86328	43815.57813	42675.28125	43293.85938	43279.58203	35450.62891	49022.86328	43114.90625	40865.16016	47116.40234	50081.34375	46368.66797	41989.29688	51822.22656	46409.14063	53114.56641	32432.95898	45658.39453	43304.44531	40103.25391
353.16544	465095.75	451890.875	542067.9375	542806.5625	442537.1563	461087.625	527482.75	459622.0938	546686	412872.875	384716.7813	553329.5625	585358.1875	501559.6875	469271.0313	362982.3125	407253.0625	576973.625	554670.4375	537194.6875	547015.5	486804.125	501690.4688	640596.5625	553755.875	691828.625	679720.3125	536568.0625	517362.9375	344917.75	383172.75	449859.0625	423634.7813	415187.375	313129.25	525205.4375	567780.6875	851838.75	789828.8125	706530.5	1229676.875	414967.9688	435898.5313	733645.625	72759.69531	757642.9375	761030.4375	407280.625	397575.0625
353.17678	588242.0625	576130.5625	663517.0625	704191.5	484666.2813	545669.625	609884.625	635128.875	665460.625	560479.1875	483539.1563	601579.3125	592930.625	479108.25	443349.7188	400807.9063	453367.25	732181	679038.5625	554715.4375	593338.6875	491979.1563	494647.4375	1021900.938	934641.75	884140.3125	848524.5	1003331.25	1036121.188	359724.9375	372860.375	565254.1875	506235.0313	985599.625	741961.875	569033.125	607313.25	538485.5	491551.5625	628375	638410.6875	742179.75	790864.3125	1006891.688	124123.2266	781002.8125	723561	481162.1875	523549.7188
353.18487	75065.48438	65923.45313	84427.57031	78967.85156	63150.41016	72572.60938	86731.01563	71337.71875	73798.25	84824.19531	78778.66406	74968.77344	78552.42969	86224.36719	68641.34375	43551.24609	53364.58203	86996.02344	83004.44531	74822.17188	78263.75	60383.16797	62904.91406	101062.7266	90643.21875	97440.49219	89883.67188	101291.8672	101366.2344	41791.42578	46267.02734	61368.55859	65613.89063	69161.35938	65307.40625	81233.9375	86632.61719	94221.53906	74432.96875	65118.11719	69360.4375	66729.00781	79329.41406	108709.1641	26885.52539	92205.83594	91398.95313	58556.14453	56558.34375
353.1988	218038.1406	210846.0781	258308.8594	302516.9063	229787.3281	252356.6875	292687.9063	270618.2188	299213.0938	271676.7813	280945.4688	155844.2656	180354.7969	217704.6875	237488.0469	171055.0938	207769.0625	237244.5156	235596.7969	219510.1406	240234.5469	148019.0469	180867.7813	288204.6875	274389.3125	363571.5	403488.1875	247365.4688	247649.125	150296	184268.1563	232966.3125	243085.6406	213160.3438	178301.4844	238634.4688	272937.9063	467762.5	462158.6875	247451.1563	253042.5781	165695.2188	202372.2813	247728.5469	29657.0957	280464.5625	280583.875	231506.8125	250391.1406
353.20172	5322309.5	4915701.5	5533603.5	5965459	4417233	4766705.5	5492878	4934861	5700260.5	6638121.5	5470566	3528084.5	3499575.5	5112205	4710781	3536240	4090826.25	5337131	4606254	4596910	4977331	3625107.25	3650168.5	5930680	5072930	7376195	7413635	5132852	4564862	3408295.25	3659277.25	5657490	4896430	4574174	3335716	4879235	5097421	10851250	9186937	4743766.5	4733321.5	3514787	3691278.75	4711981	563823.9375	5619675.5	5026964	4719583	4857742
354.11302	575797.125	568955.375	706880.6875	688397.875	514431.5313	534607.5625	686610.8125	586294.875	664780.5	796400	786865.3125	395031.125	387945.7188	905817.75	877355.9375	315547.2188	350165.4375	656197.6875	565202.125	344026.2813	350866.2813	567199.1875	575198.8125	570477.9375	484210.1563	919266.8125	856798.0625	731547.8125	650664.1875	613835.1875	735447.625	688064.75	621214.5625	871229.4375	592760.4375	268042.1563	290238.6875	754817.875	725150	837725.3125	842234.625	866492.5625	993114.5625	848914.1875	63881.84766	628385.625	581909.1875	1053502	1015587.813
354.14934	205877.9375	210942.8438	234947.1094	263515.5	190330.25	187864.0781	237607.7656	214616.9219	238279	283778.3438	264654.4063	155699.3125	141576.2813	315371.3438	298977.125	115215.5156	151139.8125	229850	205724.3906	84524.91406	81705.75781	158616.8594	176689.6875	151893.4063	138087.25	289724.625	254643.3906	246826.8438	232014.5781	192351.8281	222724.5938	241418.625	221913.9844	274519.5313	208986.0313	94597.02344	91751.78906	257175.8125	247281.4219	282771.1875	256544.6875	291569.7813	319810.0938	266567.2188	34993.82422	190812.1875	191756.5156	316579.3125	353041.125
354.16057	112554.0234	113197.8281	138633.2813	138424	102261.3281	110281.1328	117077.6328	118636.2891	132812.2188	128747.2188	131521.4531	119688.8828	107600.4375	118379.1016	119105.4453	88336.58594	87572.07813	153453.4844	129175.5234	109928.8047	117682.1328	95434.5	90811.03125	198503.6875	155490.5469	188360.7031	189169.5469	170260.0781	177769.7969	62882.85156	71864.02344	108037.2266	99529.60938	152979.9844	99014.76563	137184.3125	141999.6563	156558.7813	142814.7813	109164.7031	103313.5234	122658.7656	150108.5156	185044.5625	21226.37305	159384.9531	163129.8281	94729.9375	96024
354.16888	127069.6719	124906.3125	140479.2813	125450.75	114599.6563	127009	138730.2656	125494.0938	139884.7656	111809.0391	100747.5938	145519.5781	150509.9844	134039.2969	127256.1641	92544.24219	108393.6484	155156.2031	130766.5938	146771.5313	133824.875	123250.0625	120721.0313	164763.7344	141741.1719	173874.5469	183681.7969	136817.9531	135618.4219	94888.6875	99739.875	109458.1563	117206.2578	122864.2109	93128.78906	139409.5469	137378.2344	207608.6719	202375.0625	185674.6719	314095.4063	98538.35938	108953.4844	185259.25	20308.76367	206924.7656	194653.6875	100407.7813	110477.1797
354.17996	155744.75	147753.4063	168895.9375	178343.1563	120461.4688	141155.5	158819.9688	136821.4688	157132.2656	143048.3438	135003.125	150395.375	142560.4531	126906.8125	107056.9375	100125.3906	111601.4766	187762.7344	163799.9844	139300.6563	144181.9219	114753.1875	130400.9688	252149.1094	235562.2656	210877.1875	202658.2188	249607.5781	255010.9063	89857.94531	100618.8672	148406.3281	126551.9688	258996.0625	192762.0781	143341.9375	156455	147061.8438	109043.3828	167391.0625	138221.7813	175136.0469	179129.0781	258770.1094	30204.61719	172136.1563	180335.3125	123541.9844	131759.3594
354.20504	1384495.25	1259033.875	1463276.75	1495587.5	1142517.625	1208078	1445134.125	1264564.125	1462957.5	1640430.625	1398249	908039.25	884405.3125	1312067.625	1172832.375	926435.5	1032690.25	1351411.25	1167695.125	1136248.25	1233289	918798	922555.875	1497735.75	1322618.875	2019783	1898294.75	1306678.375	1199603.75	823473.375	906331.8125	1401380.875	1203645.25	1218187.125	868801.125	1246691.75	1293274.875	2574049.25	2261645	1205169.375	1206465.75	875127.1875	984485.5	1238871.25	144390.5156	1414819.375	1322816.625	1185548.875	1241913.125
354.99843	120740.8828	88513.6875	117836.9453	114579.7031	100483.1484	100837.1797	91755.11719	97865.66406	88587.16406	94164.88281	108214.8828	96762.28906	89470.85156	108433.3984	91047.05469	85479.67188	80968.03125	114415.2188	93039.61719	92179.53125	81184.50781	105127.0547	96014.28125	82775.03906	98427.03906	117598.9766	139497.7656	118268.9219	119495.4609	79409.33594	88959.125	90332.19531	81854.1875	129723.9688	106829.75	115979.5781	113587.8203	89895.33594	97749.10156	102706.3828	102331.7578	87470.89063	88219.10938	109949.4063	112600.1172	84813.75781	90335.16406	98558.47656	80423.26563
355.11647	120776.4453	139162.6563	178520.0625	172994.2813	132081.5938	131372.9063	168487.2969	139733.7656	166612.0469	211322.7969	185497.3594	88155.71094	97838.10156	226749.5156	204881.4219	76581.38281	100913.7969	160571.5938	150030.8438	83611.5625	82519.63281	137431.2969	134665.6406	139617.3906	118380.2734	239264.2188	221211.3906	172707.9531	171833.7031	153297.0938	170271.0313	171465.1563	159662.6406	210114.0938	143430.2031	66333.28125	79644.02344	182190.0156	184230.3594	193470.5625	203403.8281	214696.4375	242588.2813	217910.9688	17976.3418	154121.5313	159500.2344	266564.3438	251448.7344
355.14463	280139.7188	276827.1563	339219.7188	335568.0625	248746.0781	270743.6875	297522.2188	278368.1875	301188.8438	330776.3438	302141.9688	254963.0313	249289.7656	292842.7813	259080.7969	193610	214732.2813	356679.5313	308342.125	253039.9375	276572.8438	206553.5625	219212.4219	387998.25	327359.2813	556051.8125	486979.5938	381843.4063	373345.3438	159708.1719	174207.2813	259531.1719	230087.2813	398989.1875	258229.5625	346787.375	359139.1875	395857.6875	345080.7813	288511.3438	308621.0625	271941.9375	295224.9063	428760.8125	45809.41797	381302.3438	370619.7813	258522.0781	263166.8125
355.18116	99861.35938	91220.75	110275.1875	116001.9844	92183.00781	77708.77344	108662.7422	93779.89063	113116.0391	124555.9922	111917.4688	91319.23438	89505.96094	96177.07813	94317.36719	74655.25	86218.20313	126901.7813	99990.79688	133020.2188	124041.75	74308.00781	76548.57813	177361.8594	143417.375	235376.5625	197385.875	168993.5781	168154.3438	67778.35938	72387.88281	102566.8672	89789.00781	145118.9688	86137.85938	162437.4688	156458.4531	162609.875	157196.6094	110242.8125	124747.2969	95919.48438	107806.7578	199744.25	12233.375	229524.75	174925.5469	112301.0234	104102.4063
355.19214	580943.25	554785.1875	688871.5625	717753.9375	505397.6563	570476.375	672824.5	610081.25	656934.9375	620159.8125	504844.3125	631575.625	615638.125	535259.8125	449812.375	377943.3125	437269.9063	820163.5625	714934.0625	582363.5	655926.1875	462052.4063	483705.0625	1146810.125	998889.125	1042079.25	1102228	1252139.75	1332729.875	328648.3125	350357.2813	551633.6875	476831.7813	1110018.625	823280.8125	624775.125	668712.8125	604156.4375	553083.9375	639073.875	623963.4375	770993.4375	793798.8125	1200021.5	123102.5859	889497.9375	787313.5	510405.75	521567.8438
355.20853	178843.0781	154684.6406	190822.2969	206453.0938	158662.0938	170585.7813	183462.9219	175244.1563	183258.9219	200155.6094	182133.2969	122488.5078	119479.8828	174451.1875	158299.6875	112716.9453	134897.1563	167200.4531	161506.5469	147875.2031	154453.1875	119018.1406	118469.1953	201601.2188	164617.0625	275939.625	264105.875	168783.9844	158024.8281	116742.3359	119724.1094	177663.75	158627.5625	161753.0625	108256.1172	157451	149813.6094	335634.8438	281388.3125	158696.7656	167288.4531	117417.5703	130193.2734	164629.3281	22337.5957	178799.3594	166670.5625	160067.3906	173207.7813
355.21737	61956.21484	76705.14063	91728.14844	96552.73438	68794.96094	66628.82031	86518.27344	59028.28125	81164.74219	107024.2578	71363.28125	41953.25781	42062.80078	81260.23438	75843.39844	56361.59375	50738.76563	83543.6875	68022.64844	62928.69922	65519.23438	47238.08984	44643.9375	96636.39063	76783.42969	175038.3438	153764.9219	101814.3984	91139.64844	40204.27734	35880.69141	66789.10938	60557.67578	115226.2734	54923.16406	90417.04688	98061.39063	184169.8906	155199.2031	76472.64063	64432.04297	46595.10938	65558.35938	95723.94531	5684.972656	86172.30469	73408.45313	74723.32813	85943.90625
356.12874	128354.5859	117924.8125	139183.4219	136924	118143.1875	127219.9453	145561.7656	129396.9609	132846.3594	142282.4844	119478.1094	135437.4531	126479.4922	120444.3281	124978.0938	118441.9141	111421.9063	138549.2656	134176.4844	124016.7422	128760.1328	138061.1094	144878.1563	109426.3594	117238.7109	135370.875	136436.6094	141080.5156	158471.7344	112121.4922	134016.375	196407.1406	173695.2031	125897.4219	117965.3516	124228.7422	113079.8672	125046.3828	122883.7813	133420.7813	120719.375	158623.8438	172947.9688	168142.9219	25427.77344	141036.5156	124396.4766	143749.4844	133742.4688
356.19562	134725.1719	147937	168674.4531	178364.4531	119769.7266	147133.375	156388.9688	151433.4219	159144.8594	150182.1719	126747.9219	157771.3281	144698.7656	134047.0313	116515.7266	104258.1406	101971.1406	210543.9531	173736.8438	149984.3438	164995.6875	112869.4766	115376.3359	279406.4063	236368.6719	290965.4063	257680.5	309286.9063	304366.3438	76334.78906	91100.90625	142701.7656	122673.8828	281852.2188	206600.6875	154003.9531	158297.5156	163704.2656	134190.4688	164503.5313	165979.2188	181793.0625	197024.3125	285604.4375	29079.26758	230513.3438	203924.4063	128781.9609	137077.4688
357.16039	194709.9063	178708.5938	251284.9688	252771.9063	182215.625	192237.8281	213524.0313	196019.375	223404.3438	235489.3125	226985.4219	165700.3438	171633.9531	205041.3906	189702.2031	165983.7344	210206.2969	281680.1563	254453.2656	216961.5469	218131.2813	134968	151655.3906	352005.8438	298872.0938	552374.375	496485.5	273463.5	279216.0625	159576.3438	179369.4844	220095.25	189112.7969	276543.2813	174827.3906	281144.5	293316.6875	373673.5	330972.875	213836.6406	232502.875	156365.4844	167362.0313	271717.8438	20154.0918	335559.125	281760.5	217732.8281	204014.4531
358.14438	245232.2656	231812.125	282292.4063	276864.5	207200.6719	220642.8281	248534.4375	237565.1406	242270.375	249907.2969	243068.0156	253159.2813	239937.5313	218449.3281	214009.1719	206582.6563	240761.1094	273976.4063	257328.375	224547.7813	196073.7969	254667.5313	234070.4219	241723.5	227582.5625	264726.1563	266022.3125	265624.4375	267682.4375	209201.9531	222283.2344	248457.6406	226257.2344	307873.3438	223642.8281	244028.6094	251739.8594	226452.1875	223578.9063	253821.4063	232692.8594	220947.375	269675.7188	336979.5625	78311.23438	242818.8906	266065.6563	253212.7188	250007.5938
359.15492	221511.6719	201529.5781	222208.2031	202596.375	209335.5313	209143.2031	217300.1094	216231.3906	196303.9375	214559.2969	203705.2813	212076.9688	201809.4688	227300.7813	222530.5625	215011.5	202384	191046.8281	200412.9219	208104.4063	205307.8125	232921.2344	211195.3438	212583.25	209844.9219	191745.1094	177618.4063	184931.4219	184299.0156	203064.9063	209305.5313	210483.5313	219012.3125	171834.6406	176102.875	203585.3594	196131.0781	209642.6406	219743.4531	211513.4531	209098.6719	209778.7813	210985.2344	198471.9219	222336.1406	185369.2969	215730.5469	221225.3906	204421.9063
360.13901	87973.875	99480.65625	103373.1563	94407.04688	82846.89844	88753.30469	81649.78906	95177.74219	97065.3125	95245.88281	91648.76563	110055.4141	108299.7813	102822.3594	103191.1484	109681.3516	103764.5703	100551.2344	83307.95313	97025.54688	98697.79688	107869.1641	104555.2969	82254.58594	91374.45313	90057.60938	85464.53125	82931.23438	81181.70313	78502.16406	92915.67969	122504.9922	114787.2422	72940.14844	65137.97266	89724.17969	100173.9766	115985.9453	116524.3281	134620.8594	146580.5625	76739.44531	88801.69531	83661.09375	72180.66406	78587.24219	103921.2578	105399.9297	91944.5
360.14997	287181.5938	283842.75	312436.875	317898.6875	260493.0156	274959.0625	294925.8438	283686.3438	276003.9375	290096.5625	271918.5625	263937.9688	261303.3281	270869.5	277040.3438	270966.5	276921.7813	287605.5	277603.1875	252080.9844	260105.9531	262238.375	243412.0625	282502.625	301878.9063	348702.125	335308.8438	276278.0938	285320.7813	224186.9375	258105.5938	336325.75	307663.6875	222128.2344	198940.3906	293454.4063	311274.875	351220.0938	341811.5313	260301.6875	260306.6875	237740.5781	266424.25	287139.3438	149391.5469	273791.0313	291527.5	285224.2188	279153.4063
360.15822	286568.9688	262184.7188	313707.2188	321632	209820.1406	232620.2656	226678.75	188424.5469	197640.7969	252624.2031	211292.9219	235464.1563	194341	173281.2188	130763.5625	158186.0156	140680.4844	283348.0313	192592.6719	192889.2031	118383.5313	212193.1719	187439.0781	233420.1875	153538.0625	429979.2813	296405.1875	285641.125	194536.0313	180205.2188	137032.3594	208401.4063	138641.2813	479592.9688	250634.1094	275559	190465.7188	242165.6563	161439.9063	244434.5469	144290.25	226179.7344	199182.9063	486084	55107.64453	296029.75	194458.7188	247837.0156	196467.2656
360.16007	692681.8125	619822.125	704864.75	759228.5625	610496.4375	617541.9375	656702.1875	635582.5	783165.9375	612810.1875	540985.5625	564071.25	525542.25	382158.2188	342258.0938	453884.3438	578411.0625	635627.3125	557131.8125	507371.4063	491248.1563	540703.8125	508070.7813	511730.7813	498565.5	951606.375	883056.5625	645128.125	578459.8125	445478.0938	480074.2188	517559.1563	466606.4063	1073240.25	652291.5	664206.6875	706186.25	566825.6875	498860.2813	569043.5625	534410.5	567590.3125	660451.0625	1112523.375	113313.7969	730018.5	664629.5625	639999	708571.625
361.14663	87919.46094	87849.29688	92068.78125	92755.86719	82999.27344	80926.17969	91978.60156	79277.42969	97307.76563	81576.04688	77791.96094	115662.1953	112656.2813	97419.0625	101377.6172	103380.6172	110518.3047	99996.13281	82514.5	116468.4609	110296.2891	96491.1875	88505.48438	96136.03906	85637.49219	81056.65625	85240.67969	82196.32031	87310.39063	93423.74219	101454.4922	128823.4609	107479.2422	75272.78125	57862.48438	94133.46094	95909.67188	96980.09375	102702.9063	160142.5938	148347.5	79341.02344	82923.03125	92171.85938	30176.02734	88269.4375	86816.70313	96899.59375	95310.53906
361.15358	78367.59375	85041.07813	89848.0625	85732.04688	69722.125	68951.60938	85531.32813	82634.6875	80958.85938	86403.03906	87359.20313	71099.89063	76417.61719	73802.03125	78785.42969	74233.34375	80669.10156	80515.74219	72445.10156	74425.70313	74975.36719	70922.8125	69219.8125	76949.21094	74177.96875	108246.3516	104536.0625	75383.54688	79798.45313	73729.03125	61301.17188	89472.33594	86310.67969	56538.58984	49792.43359	83383.625	95620.21094	113237.75	86830.74219	63662.96094	72445.92969	60944.82031	65955.52344	82702.78906	47697.89063	80792.32031	74640.39063	75561.01563	74637.78906
361.1634	181290.75	156896.4531	191751.875	198208.7813	152570.4063	144911.8125	154171.3438	177655.5938	191142.7813	164622.3906	156175.7969	139948.4063	129830.2188	100968.6484	91009.57813	119544.5078	141993.5938	164149.4531	148326.2188	128723.4922	128592.3203	132691.0625	130053.6797	128409.1875	118687.7188	242321.5156	236258.2813	163358.7344	152470.1875	111836.3594	136668.4531	130518.1563	124829.5156	274734.3125	177068.9063	172705.5469	175280.7188	134480.9844	133280.2656	154722.4063	142931.9531	139887.2656	170326.5469	270818.9063	31481.44922	175370.9219	160734.6875	161501.3906	191002.7344
362.15462	189313.7031	193436.8906	215310.4531	209509.5781	178994.1719	176265.7344	185655.4844	175598.9063	190756.2344	190616.25	171995.5938	196157.0781	169373.1406	189482.9063	183656.125	160964.2344	173010.9688	219321.8906	202380.5	189383.8125	189420.4063	173513.1094	171054.875	183260.1406	178100.2813	214852.7188	212052.4844	203161.2656	203438.6094	144749.7031	146538.7344	195999.9219	180212.4844	174950.2344	157129.3281	195297.3281	195598.3125	184709.4063	185426.3281	205716.3281	193255.5313	186570.1563	210986.8594	232520.7344	122185.1641	194326.5	203438.0469	191525.3281	181518.1094
362.16586	213171.125	200422.5625	241002.9219	232944.4688	209822.7188	192194.9688	219286.6875	212116.2031	214391.1406	235192.8438	200626.8906	145820.1875	158652.1719	173936.5313	156702.5781	300633.6875	343761.8438	171173.4219	167774.8281	182681.6563	192133.4531	164535.2656	157664.3125	232561.3594	201106.3594	508846.0625	489653.7188	282466.9063	264763.2188	153373.2969	168368.0469	394453.75	365405.1875	189346.5156	172916.4063	218270.6406	240681.6094	350468.875	349435.4688	265909.375	246935.1094	124072.7813	132056.7188	168025.6875	34646.92969	241897.6719	241002.5	315465.4375	320019.0625
363.11089	202353.2813	189603.5781	210313.6094	235914.6875	170722.5625	204896.5313	224519.1406	209294.0313	222518.7656	231111.3281	186189.6719	205350.0156	230831.7188	206906.875	197221.7344	192418.7969	196213.2188	237984.8125	219340.3281	205603.5781	207183.8281	175851.6406	167627.8125	228197.6719	224771.0938	199789.1406	221762.375	198422.9219	185460.4688	174374.9844	177191.6406	262249.625	229845.0313	149341.0156	146669.7031	178015.5938	195351.6094	250265.2813	236165.9219	250120.6563	253106.2656	180265.8125	165837.5781	169955.4063	19826.7832	196980.7344	188405.25	183999.9063	178970.2656
363.1299	45160.99609	53285.76563	49049.3125	52784.75	54490.93359	49499.44531	46123.10938	47558.94141	40278.95703	50625.76563	55934.95313	50506.65234	48238.70313	44550.50781	57540.85547	49958.26563	49278.08984	45866.78906	47665.97266	46301.67188	45191.05078	55570.24219	53631.67188	44706.99219	42210.12109	49898.04297	49047.94922	51139.28125	45276.56641	47910.12891	45208.91797	43184.58594	43604.33984	39145.87109	38022.02344	53761.51172	44258.75391	52948.46875	46922.60547	52982.27734	52917.63281	43361.88672	43978.69531	56980.28125	54745.75391	42700.57813	43419.30469	61063.75781	51791.14453
363.14976	83137.51563	74123.60156	83115.32813	84923.86719	63723.29297	69853.96875	80228.20313	73185.95313	76306.61719	48086.8125	48154.80859	82597.92188	86166.49219	83861.80469	78266.14844	43534.44922	47569.96094	132755	116133.7422	73278.98438	79639.67188	81131.20313	72040.58594	167151.9219	151099.4531	42530.42188	42362.77734	47398.40234	54510.23828	44730.51172	49926.46875	71391.83594	70679.25781	60045.05859	51100.80078	124527.3984	117268.6875	66930.8125	60171.10938	41530.30859	48737.44141	73981.00781	84097.85938	53505.23828	15647.83203	127313.7656	114682.1641	53888.80859	53790.81641
363.16089	165954.4688	186489.8281	220216.4531	196688.6094	165479.5781	167895.0781	180903.7656	186660.1563	175438.75	199194.2188	204046.2344	232441.4375	229569.0469	236192.6719	233713.5625	204916.5781	203946.875	229435.0938	228977.3906	197306.7188	210293.25	217566.5938	217885.3438	298188.375	242164.7031	225562.8438	196380.5938	174247.2969	167752.9688	209723.9844	220759.0313	227258.1563	197642.75	120790.4609	127948.2969	215964.2344	196297.4063	258369.5313	256016.9844	171164	222051.1719	191487.3906	221291.9063	208810.4531	129228.4688	194588.1094	224325.125	267244.4688	224775.1719
363.16912	58116.43359	58437.39844	63790.15625	60482.75781	54421.76953	56596.01172	56717.10547	61920.6875	65939.61719	70836.73438	55369.89844	41037.83984	45435.89063	44938.27344	40275.32813	82064.29688	108273.5313	53012.11328	48149.92188	50966.40234	49473.16016	50470.53125	46394.67188	59897.15234	56940.87891	144179.625	142295.2188	73785.23438	71670.4375	44976.21875	43301.82031	110555.2734	103135.5156	57835.56641	49658.91016	57479.91406	67230.4375	94136.13281	92521.92188	72075.33594	63934.5625	41059.9375	26295.9082	52198.88281	6613.918457	74212.42969	65829.92969	87984.9375	90142.83594
363.17356	50840.53906	48725.04297	51086.60547	62620.92969	45690.49609	45730.62891	58576.26563	47758.73828	46957.38281	54182.91016	48103.67969	24026.15234	24553.01758	27530.70313	17815.71094	92724.80469	103864.2109	27503.83984	26324.48242	33004.66406	39127.21484	32263.82422	30979.81641	31486.07813	30735.29297	150451.2031	147139.4219	74599.84375	71575.85156	41118.62109	42720.47656	116057.6328	113847.7031	50280.11328	39435.53516	63080.25	58034.22266	79366.83594	82232.16406	63227.1875	54948.15625	24156.5293	24965.92969	26498.84375	5055.624023	52942.96094	58345.88281	99945.8125	95540.61719
364.13386	71879.5	72393.14844	81842.40625	85000.57031	65506.23438	73768.57031	90813.97656	82583.8125	65991.36719	109528.125	107306.4297	53299.23047	59348.48047	122842.6641	109764.9453	42145.82813	51630.32813	86257.26563	80124.82031	25964.86133	24784.74219	71808.375	65102.56641	46501.01953	43008.66016	86893.52344	89382.07813	86595.41406	89519.35156	89500.07813	93045.63281	88545.88281	98763.89063	83989.08594	62797.91406	35058.35938	46841.14844	96181.8125	93835.64063	96270.86719	103482.8516	104498.8984	113296.3516	102049.0313	18914.35156	80359.96875	74647.63281	124873.2969	122118.1094
364.15021	94398.48438	90740.61719	88751.3125	92856.32031	86100.13281	85079.53125	90414.08594	88078.51563	89633.67188	89617.24219	90166.73438	79314.39844	75309.08594	71662.4375	72846.49219	79958.82031	77054.20313	81995.14063	82677.07031	75742.92969	71773.32813	79716.28906	78648.55469	75200.30469	78966.13281	93118.5	89708.10938	74931.27344	87564.73438	62971.73438	63879.05469	74016.00781	69760.6875	76173.35156	74631.14844	93146.53906	79339.39063	81565.85156	69847.22656	81576.30469	77794.27344	74586.65625	82038.65625	81313.74219	66785.5	77795.28906	89603.54688	83247.39063	70284.42188
364.16433	43599.94531	51055.95703	53372.17578	54791.30859	40855.77734	41023.29688	48776.65234	45983.75	46415.74219	52780.19141	51633.80469	68607.875	64929.81641	62497.23047	62638.84375	49442.04297	53121.05859	49902.27344	63052.62109	48306.875	53826.46875	50463.5625	55136.30859	80193.41406	72760.17188	64204.41016	47885.96094	41608	49215.85547	50880.35156	59043.02734	58421.19531	45552.82031	37210	34737.96875	61319.41016	52133.75781	64304.49609	67530.33594	45289.16406	61095.05469	58710.35938	51043.96875	65874.3125	33543.60547	61686.08984	54670.50391	83694.5	63612.80469
364.18138	161218.7656	162928.5781	170242.8906	195082.875	132414.3125	147658.8125	169552.4531	153598.9375	180315.5938	173145.2031	177578.7969	133306.9688	147453.6563	132703.7188	138516.3438	165941.6406	166388.625	161874.625	142908.375	157193.0781	150391.8906	132757	142028.2813	175128.7656	158262.0313	287028.9688	282831.7188	191227.8281	190266.8281	112733.8281	123794.4375	238581.75	212051.5625	149303.7344	127089.5469	183734.7031	181565.0313	226707.125	201157.3594	165418.4375	163741.25	122431.75	120498.3203	155129.3594	40936.37891	201305.1719	179416.4688	188587.4063	187577.6563
365.12675	109621.4063	100987.2188	111272.0859	130429.0078	92364.20313	116737.3281	115862.4219	104520.6016	134160.7813	162430.625	139032.0625	84611.9375	82829.36719	120987.2031	124370.3828	51055.26172	60082.77734	122698.4297	113386.8672	107719.3281	120343.9531	63407.21094	70251.13281	223379.625	216156.5	132350.9219	131651.5469	147278.5781	152035.9375	71696.79688	68639.76563	83127.98438	78755.20313	105154.6328	93718.47656	160466.6406	163193.9844	128780.8047	111414.1016	96400	91112.28906	91663.14844	92325.45313	160880.5	18705.53125	167467.2656	146732.4531	67028.02344	77638.17188
365.14026	105731.9453	90495.58594	123849.0859	116016.5	97482.375	95449.26563	110585.2266	94026.59375	111125.0703	92834.04688	86038.05469	113963.9688	113493.7422	99373.67188	92624.95313	82583.92188	85095.67969	128896.5781	121954.3047	108186.2813	98225.19531	100201.3438	102948.5859	172022.1406	137085.5625	122295.0391	128495.0703	134493.5313	152771.4688	83035.28906	79591.45313	118480.375	103537.1953	172609.6406	128489.9453	100838.3125	97208.04688	96894.80469	90129.5625	114435.875	114879.9609	129653.5469	140693.3125	146209.4531	21590.92578	125959.8359	128057.9453	100490.0156	95119.125
365.14545	93254.96875	95313.45313	109234.8125	93634.88281	95062.13281	87912.51563	93239.07813	97352.78906	107976.3438	97456.14844	87569.55469	90592.53125	87639.46094	100019.2578	94397.4375	94925.89844	86339.21875	86602.4375	85038.97656	89706.07031	85872.13281	103371.1563	101330.5469	91921.67969	91079.82031	90680.25781	76019.66406	78448.46875	77034.80469	93115.59375	96046.4375	90323.11719	94699.5625	72675.32031	76142.07031	97806.3125	92971.95313	93052.75781	92212.07813	87335.24219	90801.22656	85620.58594	107323.1094	90487.85938	106463.9844	90757.96875	87948.59375	106655.7734	86277.82813
365.16553	63648.32813	66062.10156	76384.98438	80729.70313	71104.57031	70358.82813	80795.42188	68698.125	65964.21094	80254.15625	71827.88281	71426.14063	79321.45313	68187.8125	79365.8125	58445.52734	67212.84375	75088.46875	78641.375	85726.29688	83068.96094	70919.27344	65498.32031	106126.7578	89078.82031	79397.85156	86243.52344	68723.07813	76466.03125	55642.59375	57529.40234	84537.75781	67341.79688	56445.76953	54118.14844	95414.66406	95439.82031	106135.1797	104846.6953	74363.05469	66798.14844	66687.05469	71004.47656	76817.09375	14208.3457	102446.5469	96979.125	65327.69922	63102.82813
365.17662	70740.96875	66506.85156	92150.78125	74477.64844	74293.32031	69101.38281	73759.61719	73375.57813	67433.22656	67505.83594	73152.32031	73568.04688	70435.625	79811	79002.89844	75461.54688	68300.04688	76504.15625	75548.27344	56415.08984	73293.86719	84369.21875	67685.61719	82580.95313	80054.02344	82902.64063	72784.85938	74558.83594	82252.39063	62787.85156	54401.44141	67430.99219	65977.66406	62863.00781	70331.30469	68714.6875	74729.67188	73413.71875	77237.0625	79975.91406	67565.99219	65698.39063	79481.50781	73807.57031	87070.46094	62020.20313	81918.10156	75613.27344	69595.47656
365.2019	82630.22656	88433.98438	90860.61719	103420.5469	76855.60938	79107.15625	97898.60156	81198.21094	84784.71094	69828.53906	63219.85547	39275.16797	40097.94141	120911.8047	129572.3984	27128.75391	37263.42578	69783.70313	57411.625	130430.7109	120577.3125	38631.60547	40399.27344	53372.99609	48663.54297	237577.125	222062.4531	62610.98438	41467.79297	33824.70313	40851.53125	107613.7344	100233.625	46280.79297	43084.23828	54480.92578	50877.76172	77859.625	75582.08594	161252.0156	163248.2969	103542.9766	108172.8906	182330.125	21459.16406	254623.875	239265.7188	49842.45313	62578.27734
366.1606	337551.6875	312458.5	357220.6875	375530.7188	329675.5625	332115.25	374775.1563	323813.9688	366348.75	441848.875	404883.6563	355985.2813	369438.8125	388646.3438	392676.5313	227908.2656	268699.6875	476117.6875	416825.0938	380013.5313	373412.75	285455.8125	292819.5313	432808.375	397118.1875	538743.125	523407.5625	474069.9688	463541.1875	188017.5156	210472.5781	308846.625	292422.1563	348662.1563	302725.2813	443125.625	463493.6875	498586.9375	447913.875	305770.5313	322280.1563	387197.375	413839.3438	469929.4688	57133.42578	477298.0313	485489.6563	312545.4688	300333.6875
366.19716	201750.7813	189640.0938	215390.7656	226686.0625	180964.7969	192367.9219	210101.375	180038.6406	222856.8281	275916.2188	266736.9063	187376.25	208432.3594	226326.5469	239103.6719	159729.4531	160311.3438	221902.0781	224089.125	238116.6719	231500.4688	205308.75	210569.7188	230100.9375	196969.375	315627.9063	317142.9688	226188.2344	207463.75	164955.0625	165250.9844	213763.25	194775.7656	217062.8125	178939.2344	196429.0781	199059.2344	267925.6563	281412.625	192656.9688	210433.7188	169613.9844	171461.5781	244417.2813	58884.3125	225752.0313	243891.9063	219630.0156	197337.5
367.14482	349272.5625	337838.4063	399092.875	409527.4375	309109.2188	331906.5	371318.8125	319097.4063	391796.625	363951.5	334612	399621.5313	387017.3125	321160.0938	296295.1875	242670.7188	256430.1875	418315.25	354837.4063	322442.8438	310775.125	312270.3438	314115.9688	365440.4375	306396.2813	311153.5	344688.8438	367611.8438	358854.375	234596.5156	278716.8125	308865.6563	276169.2188	484658.0313	332882.5625	478936.9063	529970.8125	299927.0938	297730.375	250546.3281	235798.4219	408830.125	408834.4688	449628.375	39463.92578	406390.6875	366019.5	987694.375	1051369.75
367.15602	611645.5625	578074.25	689607.0625	726128.875	554664.875	598221.5	670525.6875	633527.375	718788.9375	580609.1875	509824.875	709651.75	704602.6875	606263.1875	549737.4375	543936.75	596961.625	812562.5	747655.375	636050.4375	653953.875	644522.625	662509.5625	1048877.625	937283.0625	701061.125	706823.1875	831922.5625	840523	494830.25	535980.125	785998.6875	715724	813521.3125	724889.5625	627300.9375	652286.75	607460.3125	562533.4375	739458.5625	785528.8125	889285	900375.4375	911440.3125	113400.7734	865188.5	796345.1875	637860.9375	645314.3125
367.16425	89854.01563	80435.375	110758.3047	102914.2734	83133.94531	88483.625	103889.9063	85524.74219	100632.2891	126551.5391	112272.0625	94999.14063	95286.71875	102844.2188	98156.13281	60724.25781	76056.19531	131064.2656	120604.2109	100545.9297	102527.4844	80704.24219	84067.07031	129704.6406	121262.8828	134686.8438	132654	126026.1484	114688.2109	49817.80469	54212.59375	83888.90625	74219.07031	111471.1328	74775.94531	114078.9219	106166.1797	137557.4375	112286.1406	80061.5	82760.10938	105366.0313	106559.1875	122710.0313	13938.68164	134863.0156	122832.3594	81769.28125	76323.39844
367.18123	139072.6875	124357.9063	129680.2344	146609.1875	108771.7266	121796.5703	127457.8906	111695.8125	133389.5938	157821.5313	145527.9844	117754.8516	125385.2344	126150.2891	119460.7031	98850.13281	96114.71094	151218.1094	130402.9375	142894.9844	143889.8594	112176.9453	113504.2266	174767.4531	154800.6563	202211.4219	180208.8906	151635.1563	161743.0469	88846.92969	86349.63281	152688.2656	134949.4844	154731.9531	113402.0391	162577.3906	163219.625	188417	178695.1094	138251.5625	145273.0313	125765.125	129793.6563	177612.2188	27885.64453	179371	177217.3906	122947.3594	121275.5078
367.19243	60347.14453	46909.87891	60546.80469	58746.91016	50591.78125	50750.32031	55626.61719	64436.58594	50426.31641	57349.375	56439.97656	47299.25391	49051.55078	41618.19531	61517.64844	45380.61719	45436.71875	50280.94141	52894.78125	50723.03125	55145.46484	54909.41797	53789.64063	69386.48438	78871.27344	60160.05859	58697.88281	61217.59375	58621.12891	44624.6875	41651.86328	47783.95313	49973.04297	53592.125	52889.87891	57594.53125	47750.81641	48894.41016	56406.79688	55110.26172	51139.37109	60798.94141	56074.66406	65590.64063	40910.78906	68119.67188	56533.08594	41230.40625	44940.26953
367.21765	68256.85156	66639.16406	80271.76563	76894.48438	53288.63281	67096.73438	71838.01563	60415.96484	73468.0625	54711.94141	61704.09375	31646.55859	40464.57813	80451.08594	88313.52344	40310.71875	48441.32031	60800.23047	57215.94531	91168.46094	91104.38281	37617.99219	37354.73438	56609.02734	55903.86719	137319.2656	120602.0547	60226.05859	54013.36719	42345.23438	41243.80469	85538.5625	69843.98438	53415.75781	40325.10938	59379.46875	57192.88281	97503.80469	88199.3125	100651.7891	103019.0156	69454.42188	74031.01563	119405.0391	19667.63086	150418.0938	136176.9531	56831.49609	57374.10547
368.12871	244655.0625	224184.2813	261307.4375	294180.1875	212816.2813	229488.75	269004.0625	207119.375	277379.0625	278833.125	251433.3594	171297.6094	159553.5938	278733.375	268677.8125	106555.4531	109171.6328	231896.2188	217006.3125	261318.25	267497.1563	299110.6875	316045.0938	333564.4688	266222.2813	503787.7813	444849.8438	368214.5	358321.6563	176019.8594	211496.3594	214905.1563	205445.8281	409688.5	251284.2031	173627.7656	171659.0469	287239.5938	271947.0625	327026.5313	357167.8438	351554.5313	374399.4688	580808.0625	36204.67188	377746.9688	342503.5	349469.7813	359163.1875
368.13752	200189.1094	181686.8906	205390.125	191822.8125	142863.7344	157248.7656	163544.9531	172189.6406	158172.9688	200507.3125	185397.4844	174651.0938	174749.2344	176989.7031	187978.3906	107208.6563	94765.60938	241165.3906	222110	171919.2344	153423.0313	152875.2344	147499.7031	154950.4219	175294.5313	199147.3438	231293.9688	276083.5	278576.0313	95143.04688	98827.04688	148539.7813	123050.5156	301804	256153.9063	166669.5469	159341.5469	166886.3125	148479.4063	126529.7813	139532.7656	152576.9844	153242.0469	266833.7188	104759.375	147861.25	180587.6563	93242.78906	87231.49219
368.14824	76214.02344	98331.35938	99613.05469	109226.2109	85612.625	88445.125	98670.30469	86669.59375	101623.3281	103545.9531	88552.0625	112600.4609	102219.0859	85083.95313	71942.39063	66087.20313	77004.33594	107388.6797	100165.4219	85991.83594	84657.92969	89755.92188	83424.21875	95178.22656	84292.60938	85349.78906	98878.69531	101939.2188	98271.17969	63871.14453	71815.48438	81883.03125	73420.125	127087.0938	87998.85938	133798.6094	137115.0469	81656.36719	76463.72656	59876.77344	63899.08984	105147.9688	125029.6406	131069.9219	9682.374023	104223.4844	82197.71094	244445.6563	272290.875
368.15915	155485.6719	140879.4688	175635.7344	180051.625	140776.2188	140026.3281	159932.7813	145965.9063	173746.0313	139972.75	134444.0625	181513.0313	184015.1563	158156.0469	132723.2031	130673.3125	150060.6719	204705.6719	195476.1563	165787.3438	167256.9219	173021.4375	163321.375	263736.6563	225162.7656	178875.9844	182613.125	209086.1719	210515.3438	124563.5469	131334.4375	207464.0313	176753.5	229435.4688	175992.125	149779.1563	165955.6719	146867.6094	144868.125	184270.7188	194662.625	233037.0313	240011.0938	218417.3438	26453.70898	235066.5469	212576.4531	166157.5	165589.5
368.17025	135211.2969	119580.7422	156849.7031	170969.2188	128060.8047	139274.375	156894.7813	142007.8438	163458.7813	164531.8125	165964.5	143421.9063	148599.375	144191.5	142674.8594	84348.05469	100735.2891	202362.5625	183898.1875	149758.1563	155873.125	101174.0391	106127.9141	182506.0781	174694.1094	228040.1719	262916.8125	213021.1563	221974.9375	69142.07031	73933.47656	121746.7969	107453.9766	151361.0156	130509.2891	170057.3125	195227.1094	199506.8594	184875.9688	115489.5391	139760.8594	164140.7188	179627.2188	203603.5625	20800.96289	206851.0156	210046.6406	110631.4297	118812.7188
368.17289	311571.7188	294969.625	387429	439321.5938	330676.9375	354209.3125	403520.4063	379317.1563	450356.0313	403018.7188	415003.125	319352.5313	389711.6875	342035.5938	369903.0938	225569.6406	278912.5313	472888.1563	455308.5	369782.0313	399640.0938	229275.4219	294511.4375	462450.1875	445454.4688	593175	640120	517532.9375	556637.125	163665.3281	209843.6875	282917.1875	292611.7813	441389.0313	326784.3125	435068.625	478061	477438.5625	451062.8125	315969.8125	356764.4688	389603.9688	449741.0313	536258.5	36123.17188	513745.625	530036.3125	302155.875	347787.5625
368.17377	623607.9375	596314.6875	761410.875	869690.0625	692808.1875	749607.875	886164.875	809626.9375	957514.3125	758255.1875	856048.375	610231.6875	801033.125	636413.6875	745032.5	446972.0625	587693.8125	896295.625	949450.8125	710815.3125	781139.375	435953.2813	586687.125	907514.3125	962402.8125	1244960.125	1429510.25	999399.5625	1252691.375	320640.75	427499.6563	536520.0625	584026.6875	939987.4375	717370.8125	882855.875	1036415.875	916749.125	949751.8125	674954.5	762792.1875	738010.5	995997.125	1142283.875	77928.09375	1104481.75	1166462.125	597056.4375	750431.625
368.17624	17205126	15775860	18946512	19975866	14806750	15909950	18053526	15834651	18157514	22052684	19842144	17899700	19333756	18011260	17203626	10628602	11736466	24886870	21210620	18117604	19105264	12736627	13741528	22827152	19478362	29105648	27384808	26458024	25340928	8321189	8985156	15082166	13556126	20524176	15090379	20778118	20966392	24494382	20772758	14174988	15484187	19708590	19573874	24264382	1496961.875	24703914	23082298	14128202	14006510
368.1794	528532.125	483598.8438	596517.1875	663715.5	501438.8125	543022.5	607496.75	533334.8125	611717.375	680927.25	652009.625	543929.6875	624611.3125	557715.8125	554512.25	343347.2188	384100.0625	777845.625	692949.5625	576955.1875	606408.0625	391789.7188	449747.4063	733676.625	650075.8125	927350.8125	904789.25	845100.25	815088.0625	267005.875	299617.1563	465665.5	445334.5313	644492.5	507950.1875	677532.9375	710841.3125	773799.8125	685453.625	477171.3125	523256.6875	628265.375	654730.875	796737.5625	51466.89453	794928.0625	767407.5625	465430.7813	476269.5313
368.20018	30832.72656	25172.76953	27343.50195	27752.39258	27647.19336	22183.93359	26148.83984	30748.07617	18233.07227	21633.8457	25059.17773	27767.39063	17392.07031	19872.96484	20536.9043	17215.85938	25340.22852	20845.52344	26911.76953	18505.94141	21214.89258	20106.99805	19559.93164	24509.24805	25477.48242	27094.01953	28171.45313	24177.93945	31471.10352	19626.04688	21121.4082	17540.74219	15633.47559	22390.73828	18301.43555	26354.13672	20282.84961	22347.32813	23874.14648	25154.47266	28974.3418	22712.59375	16453.99219	24718.10742	50335.92969	18936.73242	22393.58594	23297.10938	22145.14258
368.21285	252140.8281	250918.0625	286420.875	276219.4688	227152.0625	234864.2031	270511.6875	247340.8281	276809.0625	327351.0938	343607.5	223355.2813	221204.0625	281027.3125	283419.0313	188648.0313	221667.8125	279205.1563	268957.2188	247141	254964.0781	238071.6406	238226.5156	288209.875	241247.6563	454376.875	410680	250529.0625	250025.1094	179040.5781	187303.4063	232991.9844	212672.3906	309778.7188	229510.3906	240539.2813	241561.9844	343213.1563	328267.0313	226961.6406	249354.9219	211882.0313	238592.2344	298158.875	136966.5	243164.3281	263832.3125	296639.4688	234923.7969
369.13205	60735.67969	60923.15625	63925.19141	79254.28906	51423.30859	55160.92188	64188.22656	52569.49219	64135.82422	66924.57813	65099.41797	39568.80078	53160.16406	83469.32813	79838.23438	27088.29492	29207.82617	62145.50781	56824.32422	65617.85156	55388.85547	80784.60156	78026.42969	85869.1875	70367.05469	120922.0859	128172.375	106904.5078	104808.5156	43322.39063	53939.48828	60631.21094	55596.28125	101386.5156	69516.64063	50289.9375	44896.71484	74697.44531	75908.4375	84265.71875	99211.625	95145.83594	91481.82031	160836.9688	5234.066895	86518.64063	91568.77344	87562.19531	95261.03125
369.16036	98106.24219	91765.86719	92317.84375	113590.2188	82470.625	90350	101699.6172	93014.57031	105056.2969	107550.875	96658.77344	85671.07813	92662.51563	99155.21875	82537.78125	67515	81705.32813	104539.4063	96354.76563	96093.96094	99093.21875	81082.04688	82344.66406	123659.2891	115275.1953	120905.2969	136326.0625	115044.1953	126259.2344	60019.11328	66578.49219	88712	92427.21875	90238.76563	78229.00781	111636.5938	106333.6484	113541.9375	134342.0781	91473.60156	94246.07031	104245.7891	102131.7734	106324.7031	20951.64258	117374.6953	111200.4688	76883.64063	72671.35938
369.17345	171917.4531	171074.9219	190251.2969	222521.0938	153105.1719	164998.1406	190650.0313	160399.4375	191211.8281	221874.0625	196847.8125	170896.2188	195543.75	172676.6094	167215.2344	115413.2891	109254.7031	248445.4375	207518.1875	187729.9688	177648.1875	138572.2188	138209.9063	228063.7969	196146.9688	310340.9688	263365.3125	261885.8438	248095.5313	81702.60156	92797.53125	147082.7188	139873.2188	247550.75	163213.1875	219513.0781	212709.8438	247040.7344	204507.4375	165362.3438	145352.9531	204939.125	185097.1406	258139.7031	16842.33398	242925.7969	235156.7656	154507.1406	156411.7188
369.17965	3975332.25	3641566	4375044.5	4594954	3446995	3695107	4161356.25	3672281.5	4268157	4859969	4408530	4034554	4283893.5	3981590.5	3817602.5	2404560	2688077.75	5578642	4753509.5	3984338.25	4095105.75	2884033	3077078	5138910	4553661	6650916.5	6332560.5	5951033.5	5674632	1844549.5	2025760.25	3318637.5	3034456.75	4994951	3469382	4748311.5	4746912	5449707	4641614.5	3404804.75	3567433.5	4382626.5	4473530.5	5636784	374233.4688	5518756.5	5253406	3295616.25	3336736.5
369.19682	140341.4219	136925.6406	159158.1094	171467.4063	132681.0781	138135.9219	148056.4219	129053.5547	154014.9531	201780.2813	173694.6875	119690.8516	115127.9141	140388.7031	151419.375	108699.4219	123976.8516	186283.7813	152298.0625	162691	153957.9375	129003.6719	127785.6875	188735.5156	149138.3594	274978.1563	288979.4063	195576.2344	181234.875	89105.78125	98298.13281	140980.25	125465.1016	177387.125	137751.6875	163983.3594	163927.25	222547.1719	204307.875	134624.125	143845.6094	127460.2109	114374.6094	217069.7813	30684.45313	192180.25	191182.625	164716.0781	174389.7188
369.21612	55060.6875	71446.86719	81699.89063	82064.97656	58646.16406	59470.71875	75085.78125	55656.25391	67933.38281	84860.07813	84087.20313	69941.35938	55874.66797	76140.39063	78136.24219	47395.35547	55193.45313	83001.44531	72426.58594	68102.6875	72413.22656	64383.21094	61199.6875	74800.63281	53430.49609	132938.3281	105483.7656	75148.625	63059.20313	47380.33984	49823.46094	60883.70703	48024.91797	75366.04688	68303.53125	62850.92188	64844.37109	92077.53906	92758.57031	54130.41016	63417.76953	58462.91406	62093.08594	70776.70313	36555.84375	65052.59766	68757.64844	78041.97656	60629.53516
370.10796	106884.1172	110265.4063	131930.5938	142701.3281	101422.1641	102803.6953	134614.7656	116025.5547	134495.6875	161496.6406	144074.7813	69024.74219	68305.16406	177151.7969	166642.4063	65853.10156	76116.51563	125522.1406	106619.8984	31772.72461	27147.23438	85185.54688	87086.66406	82513.14844	66152.46875	170799.0156	170012.5	143446.6719	118947.5	115740.2422	132073.9844	133819.7969	116770.6094	167010.6563	115884.9375	47894.83984	46394.49219	131176	136433.1406	169703.7188	174070.3594	161907.5156	190986.2031	158422.9531	9270.65918	116409.6719	101220.4141	211299.2969	212869.0938
370.14229	55775.51563	52926.47266	57500.125	60532.25391	54780.23047	45962.125	50157.35156	41874.92188	44109.22266	67593.625	50369.73438	50881.77734	40141.77734	64116.55469	51111.88281	33634.70313	40801	59117.77344	50090.78906	36330.63281	31871.24805	57150.85547	48470.98047	58351.22266	49003.23438	81552.69531	56827.66016	67699.19531	51794.83203	44411.1875	45880.41016	53761.01953	43059.39453	79818.92969	50840.22656	40656.70313	43257.1875	57433.07813	49958.80078	72459.67188	48928.58203	67093.25781	60515.47656	66361.47656	33494.34375	62546.72656	50501.45703	62663.96484	53219.01953
370.14443	138555.6406	138870.5156	154320.0469	165296.9063	128070.2734	127980.0547	151010.4063	144595.8125	157393.2344	179024.2031	153368.5	105294.2734	114749.3594	180073.1875	172313.8281	87001.21875	93144.16406	147037.1406	142097.3438	99745.10156	100740.6094	153749.7969	152175.0625	145399.2031	123824.3516	194410.1406	185978.9688	167741.3906	159678.1563	138045.1875	161874.0469	167105.6094	143614.5938	195918.7344	137636.6563	83919.75	102320.5859	159984.9844	146859.2813	179360.8125	165594.8281	210251.2344	199570.9688	191079.5781	31145.71094	153393.1406	142681.1719	188054.6875	193552.3906
370.14905	32721.56641	21734.67773	37236.48438	51681.1875	59813.05469	60285.24219	57510.37109	74578.70313	73602.32031	36676.27734	51762.49219	30047.64648	58585.83203	36215.98438	58072.48047	47087.94531	70579.40625	36896.1875	61550.81641	49289.75781	62363.09375	26673.27148	53578.82031	43345.32031	66567.35156	44842.18359	53123.89844	36931.80469	55762.82422	44175.26172	59686.42578	34291.34375	54383.60547	34251.80469	55284.84375	57908.48047	67961.32813	43934.61328	61138.54297	45213.10547	70925.95313	45591.65234	71286.35156	51710.02734	55994.63672	45515.17969	72764.78125	52201.8125	65605.69531
370.16293	24948.85547	24792.8457	30579.63672	25796.36719	24234.92383	24946.01758	40122.75781	28900.84766	28510.47461	30357.6543	26341.45313	24957.33203	29530.55469	31786.17578	25537.38281	26101.33594	27595.69336	31492.96094	28034.1582	28086.14063	28615.95117	24437.69922	21595.91797	38606.34375	31044.30273	37035.01563	31185.11133	31446.78125	26782.3125	24485.91016	23095.65234	22922.95508	26972.80469	22440.80859	20891.68359	35224.08984	31554.88672	33941.21094	31865.35547	22417.97656	33512.51172	32995.61719	27030.56641	28712.04688	24522.99609	25536.37695	32496.12695	23665.59375	28075.25195
370.18304	461300.0625	417541.6563	540883.5625	547751.125	433827.7813	447360.25	492517.625	444466.3125	531771	566038.6875	528742.4375	466683.125	491994.5313	457556.7813	463188.125	290139.7188	330516.4688	654284.5	565654.4375	474890.5938	487662.3438	335228.4063	378392.2813	608114.6875	523474.2813	794707.3125	755501	695277.25	667046.5	216276.5469	248912.3906	396886.8125	359648.2813	564965.875	419344.4063	555471.3125	573548	643544	570075.8125	426376.4063	430823.6875	509737.2188	562424.4375	674015.25	46764.64063	637127.125	626743.625	373798.4375	423202.625
370.19194	786937	790495.625	962469.5	1038555.375	746662.4375	744054.625	960428.25	779412.375	955162.1875	1115692.125	923993.375	814342.375	785808.3125	902852.9375	776112.0625	452260.25	514859.625	1198544.625	1020046.188	787687.8125	862173.5625	526673.1875	588945.6875	1215265.5	1000507.875	1922878.75	1741901.375	1515310.125	1391095.25	313465.375	337893.5313	604981.5	565963	1268704.125	816525.5625	1155018.125	1203985.75	1326178.125	1064724	730153.75	791910.9375	1005508.25	1039961.875	1490632.125	78783.90625	1358641.125	1182717.125	698648.3125	775909.125
371.15522	65537.41406	60501.86719	73699.98438	64269.23828	55242.27734	74364.66406	84511.35938	68087.09375	72145.75781	61622.69531	73394.28125	72137.9375	72373.53906	71784.17969	81007.6875	61754.08984	62745.08984	65161.35938	65041.91406	73439.55469	73607.32031	60918.67578	63139.32813	72149.44531	83590.99219	66301.14844	85133.375	52760.25391	55712.15234	60548.24219	59978.08984	98451.98438	88704.67188	72335.33594	60705.83594	72068.49219	74719.98438	83390.42969	74551.13281	154018.5625	163387.6094	56036.90625	67314.89063	67009.64063	20461.96094	68075.10156	63207.01953	59316.92969	63194.64844
371.15826	593500.75	551743.375	626251.1875	694998.5625	499449.3438	556346.625	624562.4375	587422.3125	654958.5625	646220.8125	572558.1875	504909.9688	527067.0625	594683.3125	569457.25	400551.8125	464442.5938	720942	612968.6875	538614	565002.625	438387.875	441611.3438	937775.6875	815549.8125	1039151.688	1046777.875	473544.1563	442618.1563	412860.5625	441514.125	604793.0625	545062.1875	397764.0938	317071.4375	715991.8125	758788.8125	948087.5	872946	428941.7813	443120.5938	582584	613753.625	498639.6875	51107.99219	645260.125	641146.25	514020.3125	535772.6875
371.17615	72393.55469	72407.50781	73341.72656	91722.35938	62084.21484	63347.34766	76012.03906	67860.82813	79235	67017.8125	71273.13281	72947.75781	64511.87109	61960.64063	56921.17578	47106.30469	59980.36328	74933.32813	61354.71875	63277.83594	72390.03906	70773.28906	68491.32813	84652.5625	77318.90625	195892.2656	182960.2031	116885.5781	115664.2188	53018.44922	52768.41406	70820.63281	58039.86719	51818.96094	56858.72266	69062.52344	68645.32813	130994.2813	127052.5859	67498.64063	101462.6797	77939.53125	78093.86719	85947.36719	11573.87988	92218.375	73651.125	73348.74219	71021.19531
371.19529	193167.9375	213978.4375	240644.3281	272662.6875	197391.4219	213395	266292.125	196161	253625.375	287502.2188	249890.4844	212894.3281	209506.3438	234197.3438	208271.0938	122929.0938	131265.3281	312552.8125	268570.6563	203586.5	224339.125	129614.4844	159047.1406	310131.75	259748.4531	518404.4063	462166.375	389882.375	350786.4688	93317.09375	89324.40625	163192.4844	158282.5938	335764.8125	213733.1719	286896.1875	314321.7813	344218.2813	280846.3125	219585.9531	181448.8594	263243.875	280653.8438	359977.9688	21779.53125	359725.5313	299415.6563	192912.6094	209994.5469
372.16111	124219.6406	108918.125	134486.9688	144246.1094	111947.6172	117924.4531	147433.5469	143205.9844	166194.9219	135098.6719	135128.0469	118966.7891	124918.9844	131512.3281	131943.2031	100206.4922	113520.4375	148476.7188	139846.5469	116776.4766	129200.5391	95866.13281	107967.6406	198689.1406	180603.2813	220307.2813	228751.5	116998.7891	110427.4609	85241.78125	104051.3281	126564.4297	120959.375	115239.3828	85848.33594	143723.9375	196672.9063	190437.5625	195179.4688	106741.4453	121995.2891	124382.1641	144524.5313	125316.6797	29989.54492	136452.0469	157892.7813	117255.4766	148762.4531
372.16273	205019	185154.5156	216469.1875	227609.1563	202050.6719	213349.3594	249116.7656	217928.4375	216137.375	239008.4844	209637.8906	228880.625	233263.8125	218771.9688	235940.125	207007.4375	211695.4688	239995.5313	217329.6406	230776.75	227405.2344	239063.5625	216722.8281	216144.0469	218148.4375	214310.8906	209711.5469	235824.7656	203501.6406	178602.6719	191624.3438	244662.75	245768.0625	183585.9063	187303.8125	209698.9688	211896.1094	221325.3438	206542.9688	266913.0313	255295.25	212724.4375	214226.7344	255779.0625	84021.88281	211673.0625	228770.9375	216077.9688	203740.7813
373.16615	65557.78125	60295.00781	67725.67969	63328.52734	60003.84375	63363.91016	82137.89063	60984.1875	60919.73438	87292.9375	71808.14063	70515.07031	73314.32813	75317.67188	67450.94531	62259.05078	72667.88281	78576.71875	68161.125	72555.25781	76880.21094	68007.34375	70837.53906	76138.13281	77218.95313	71466.44531	65403.99219	73936.39063	61952.44531	56424.21484	60579.28125	76117.1875	77164.85156	55023.84766	60548.31641	71763.22656	76496.375	81199.67188	67344.60156	71762.90625	79645.85938	67748.34375	76823.26563	75746.625	26521.125	73754.17188	66647.97656	75730.38281	62270.58594
373.17066	130723.1328	125753.6094	150261.8906	148131.1406	141481.9375	129993.7109	155009.2031	142928.0625	137798.1094	159744.9219	157231.0469	150317.0781	158575.9375	164396.2656	154767.3125	143779.2344	155812.8438	155274.5469	152259.3438	151536.3125	155976.0469	143706.3594	145800.6719	158950.5781	140723.6875	144364.875	159417.9531	138686.0156	127826.6406	125049.8281	130849.875	166880.5	160086.1875	107805.9531	108200.7344	169194.75	164729.8906	159631.5625	161490.4063	145019.7031	138277.375	149284.5156	137726.4531	164346.8125	81646.75781	136858	170646.7344	149712.7344	136938.2813
375.15987	212113.8906	207233.9844	275830.0313	352241.0313	325031.6875	341774.8438	445887.0625	394088.6875	385937.1563	190390.9375	284919.3438	295084.25	458575.7813	279142.625	372375.5938	379738.2188	459118	265992.5938	375889.625	448605	473336.2813	203536.7031	321372.5625	336527.375	371855.875	241157.8594	390794.4688	245077.125	317012.3125	255114.6875	343635.7188	299294.375	413605.0938	147477.0625	203159.3281	324577.8125	397203.0625	274830.0938	403275.8125	705373	749692.6875	241386.3125	361285.125	272385.6563	59035.02734	354901.125	400273.875	410488.9375	427918.9688
375.16225	2825020	2732837.5	3089997.25	3140692.75	2567489.75	2658170.75	3252880.25	2860286.25	3050746	2621624	2324732.75	3650028	3870042.5	3316593.25	3068406.5	3682191.75	4023862.25	3071372	2855916.25	4027957.75	4333305.5	2793277.75	2799740.75	3256239.75	2813727	2695281.25	2858902.75	2565811.25	2297109	2855563.25	3034035.75	3961232	3616971.25	1733631	1581040.125	2888986	3130646.25	3216750.5	3238390.75	5736480	5889181.5	2531838.75	2633904	2270061	518144.9688	3114663	3066546.5	3749086.5	3414533
376.13396	72471.53906	71212.21875	65061.91797	72679.96875	65071.44531	60212.98438	64740.58984	67744.89844	61124.92188	62938.20703	61085.36719	69989.39063	73022.29688	84278.89063	83199.35156	43498.22656	51101.34766	92350.01563	84929.47656	54082.27344	55110.6875	60252.65625	72285.52344	66697.88281	64658.93359	23029.98242	41223.64063	46884.46875	43190.62891	38149.63281	40789.10156	54554.75391	54957.91016	28322.74219	43368.50391	77148.60156	82195.11719	94713.26563	120182.4375	42355.82031	65334.28906	37678.82813	61362.55859	50153.05469	37461.88281	53461.14844	80901.48438	82308.07031	89971.79688
376.1426	100729.2578	94371.34375	120545.4141	123990.0156	95315.48438	116535.1953	123767.6328	109076.6953	113339.0703	119099.6484	122569.8203	110721.6328	121579.6563	101241.8359	120623.3984	70666.35156	59560.11719	153019.25	135561.4063	115826.4375	116988.6875	86346.28906	91688.46875	129884.7188	125784.9766	131749.0469	135289.9375	150569.25	130821.2109	68468.03125	72274.57031	105632.9453	92383.3125	108907.8672	103147.3984	128336.3984	114421.8203	133933.0469	128507.5469	97638.15625	98276.91406	118113.8203	119745.1016	138075.8125	17290.72266	125072.9609	130926.7813	85189.77344	87836.75
376.16557	773324.3125	778509	879071.0625	902109.5	716525.375	755753.5625	919377.3125	840042.4375	878127	725088.25	689394.9375	1014398.25	1068029.625	890496.8125	889063.5625	995615.375	1093679.5	838950.8125	816476.6875	1076764.125	1172321.25	782815.1875	785964.9375	907711.1875	801232.8125	786052.75	818716.3125	701620.3125	670836.5625	775302.1875	838758	1068017	992820.5625	467562.9375	466627.7813	813619.625	873704.9375	886336.625	888041.125	1595954.5	1597044.75	716979.6875	729231	659286.375	164554.125	875041.625	856781.4375	997002.5	996244.6875
376.17016	200770.9688	205619.4063	232943.5	218370.4844	183353.5313	190306.5781	213834.4219	195614.0938	212451.3438	192782.5781	185058.6563	227652.5313	224440.4375	218849.9531	207799.0313	193496.2813	196949.875	219560.25	207928.2969	243476.8281	247084.2031	192410.6563	187518.6719	254583.9375	245328.6875	225587.7031	239653.4531	212949.8438	212441.5781	161432.375	179902.0625	239535.4219	208627.5625	189941.0938	162686.5313	204514.1563	224208.7344	223522.5469	220651.5469	276835.3125	295814.75	198047.375	210317.9531	239357.3594	100352.4375	215724.9531	236924.1406	240241.5625	214868.9531
376.18137	72445.97656	62835.8125	74327.95313	71342.64063	61652.01563	85561.60156	70221.125	71026.70313	65832.61719	74472.73438	68548.55469	62448.25	57249.35547	64731.01953	66813.24219	74848.90625	86839.73438	64810.125	69947.90625	72156.99219	69703.0625	55513.36328	64046	78045.28906	72460.96875	119349.3516	132710.3125	84657.49219	94756.73438	47290.62109	46445.32813	93949.50781	96724.35156	49397.60156	69344.42969	72151.85156	80642.82813	97059.71094	96994.17969	72167.67969	80060.05469	55300.14063	52430.56641	72226.8125	28194.74414	85750.54688	96646.67969	77048.53906	92967.21875
377.14545	140407.7969	152829.9219	153468.1563	146262.1719	143632.2813	135188.5156	142079.5156	137324.3281	132523.1406	146672.8594	153541.4375	139125.0625	127660.7344	149471.7031	150931.5469	137706.2188	137859.7813	141671.3594	141003.125	146511.5781	138810.2656	160329.4531	139719.4219	140660.25	144299.0469	160700.7813	126218.9063	146619.7969	125766.8594	141152.0469	136472.75	136356.8906	134734.5156	120854.6953	114871.7969	141388.0938	141709.0781	149762.375	163849.1875	131931.5938	141903.1563	140753.1094	146442.4375	150260.0156	156707.7969	130309.5078	145341.3438	153732.5313	135996.0938
377.16541	105130.0391	92542.66406	98829.34375	112172.8906	87356.11719	91916.21094	89187.92188	101160.8516	103004.0469	106702.3281	94724.72656	88265.375	97047.66406	108040.1094	113279.8828	65852.28125	85315.33594	119039.5938	97061.16406	89138.65625	92481.90625	91962.67188	87179.29688	129287.8984	135360.1563	105129.3828	119160.5625	99292.75781	90885.16406	116777.0313	130249.4609	99680.67188	94562.82031	178316.2031	152384.0313	86454.27344	101891.5234	90612.52344	102088.9922	93165.71094	95303.60156	98556.89063	99939.64063	111024.8203	48881.28125	104627.9141	116737.0703	87862.98438	91001.21875
377.16909	112930.1719	122148.8516	111318.4922	123683.9453	94036.58594	107243.2422	132999.7813	118065.6719	123990.3672	96592.34375	101541.8438	139409.25	144633.9688	134394.4063	124388.5625	142665.2969	160220.9844	122445.1406	114365.2031	143875.4063	157620.75	107152.6172	111989.4375	125795.4219	108463.1641	96071.13281	114853.2891	111262.4063	99760.30469	109892.3984	121287.6406	148554.2031	148077.9219	68557.16406	65610.67969	116415.4531	131252.625	122747.8672	117597.8984	215675.0938	208873.5156	97964.17188	112014.9531	92437.57813	17932.35938	113880.1563	119239.3906	140617.0156	136604.5313
377.17667	622808	599424.375	732003.25	725429.625	607557.625	616075.9375	725708.375	599612.25	686112.4375	699795.6875	619996.875	436914.5313	435574.9375	521187.2813	488027.875	827203.5	888407.1875	548444.625	496342.6875	508990.7188	525461.625	430980.4375	430713.0938	669488.9375	582741.3125	1537422.625	1411906.25	750622.875	705730.75	516945.75	535616	1020735.813	932527.5625	550893.375	419642.75	757777	830855.0625	1106318.25	1065919.25	728438.8125	709498.25	376567.3125	419247.9063	495543.0938	105940.1797	704106.4375	694401.1875	966452.0625	1043379.625
378.11078	68647.63281	56393.69922	78279.52344	66941.90625	57615.60547	58201.96484	57583.66016	63504.35156	70992.76563	85507.15625	78607.34375	47776.64844	50428.27344	97186.21875	96729.64063	36128.89453	34363.80859	68002.99219	69207.84375	24661.06445	24363.18359	51844.03125	56448.07422	36379.62891	33752.52734	72336.36719	84983.39844	62626.17969	67236.54688	77258.44531	83747.47656	75833.25781	76322.05469	78422.29688	63642.96094	25666.93555	21838.42969	77422.38281	71860.95313	88248.88281	75942.21875	101033.1641	101326.5391	71515.58594	8239.111328	60066.57813	48255.53516	108353.5391	121497.4844
378.14922	110490.9453	113262.5625	116069.8984	128863.6563	98156.85938	120418.3828	120194.8281	143877.4531	124916.2109	180855.6406	150361.5469	152719.7656	139837.625	177254.4219	135058.4063	96524.36719	108731.125	148828.6719	132876.3594	95370.14844	100593.8984	121856.3906	139253.8125	147886.9063	133324.9063	110027.5781	156503.3281	109289.6563	104038.0469	69039.46875	89944.26563	116053.2734	107142.5391	96470.64063	114227.9844	148704.7344	155043.8125	132672.9688	139701.7031	82995.02344	143676.9375	95953.36719	98320.49219	117863.9531	65532.58203	141052.1563	172909.5469	112088.2422	109046.3125
378.1533	30993.68359	32223.38672	41659.15234	33011.49219	39546.19531	32394.00586	29974.01563	32739.70703	30065.32813	28823.76563	30251.69922	28584.3457	32549.35547	37644.91016	31012.91211	34451.82031	39661.59375	37247.19922	31532.55078	28345.16016	31167.10938	35146.9375	29296.36914	25235.97266	33626.75	30897.41016	31612.38672	31679.09766	29567.24414	32716.23047	35385.31641	27732.08398	27533.44531	32801.50781	25551.43164	29298.83594	26824.8418	30879.69531	32960.84375	36859.13281	36982.75781	32176.04492	23901.32813	25107.64844	40183.55078	28132.71289	31313.82617	33603.0625	28984.64258
378.16073	132530.9063	125559.2109	130376.1484	146359.4844	110239.4766	101340.7188	122844.5313	130636.8281	131377.4219	129185.7109	120293.4063	136557.5	149347.9531	124864.4688	123830.5938	138654.125	171815	153299.7188	143012.1563	164992.7969	162387.75	127707.0703	136020.3594	175589.3438	168447.7813	154912.2031	174085.4063	119148.7969	114878.1328	136837.3281	139832.5625	186646.1875	177488.8906	96528.51563	81514.59375	145615.5	162804.9531	173076.9375	168420.5	148897.0781	140453.3281	115174.375	133789.7188	137448.9375	20315.56055	163562.4531	174119.75	151444.4844	156385.0625
378.18004	159154.3281	179727.7656	199168.7969	198907.6563	151079.5156	167853.3281	196578.625	178103.2188	193488.0156	179013.7656	170546.1563	122496.5156	127058.8906	138851.125	146454.4063	228982.0469	253867.8438	146992.5	142178.5938	141244.1094	143757.6563	107954.9297	114601.8516	194169.7188	169514.0469	414281.3125	398855.3438	208431.3438	184085.7031	127488.3281	156524.2969	264628.75	252481.7813	143550.4219	120852.2422	207908.5	223657.6719	294332.75	278233.0938	199268.3281	207493.7031	102737.2109	110647.9141	138470.0156	26009.99609	200950.9219	203566.5	262624.0938	295149.0313
378.19713	88176.78906	70670.71875	81751.33594	89338.69531	76970.42969	87201.46875	87370.28125	94279.39844	81562.77344	87628.28125	83030.60156	74652.10938	88633.25	82374.22656	83214.34375	52736.01563	65752.60938	92395.11719	89647.36719	77625.05469	84689.69531	74947.26563	68698.72656	130700.4453	109013.2969	121436.7578	119009.6875	89013.33594	100006.6563	48713.24219	49131.98828	88544.875	82115.1875	85361.11719	84053.25	75243.91406	80138.14844	109475.7031	108629.7266	111140.3984	106802.4063	98232.10938	98117.48438	87193.00781	21140.5332	104358.9531	93963.40625	61647.26953	62498.32031
379.14228	317547.0938	279821.9375	339425.7813	345878.1563	279602.1875	296808.3125	326908.2188	310869.5313	334861.875	369200.2188	353159.6875	238608.1719	269343.8438	315750.6563	334819.8125	260984.8438	276103	410136.625	383378.5	320303.4688	352633.375	192947.5313	209414.7656	469258.1875	411849.2813	619969.125	647501.4375	380851.9063	381810.7813	232256.5625	250931.75	313291.0938	309540.8125	324673.3438	259035.6406	362529.9375	379398.1875	567919.875	521988.125	286228.4375	292352.0313	215561.0938	212501.2813	362594.9688	33251.15234	416817.9688	389569.5	298012.3438	274918.5938
379.15591	238843.7188	232658.6563	265028.2188	276770.4688	229475.375	230869.8438	263829.7188	258517.7188	274485.6563	236391.1406	211579.4375	273701.75	266300.8438	219340.3594	204555.0625	192877.7344	218617.375	309898.5938	286742.9375	244902.3438	237739.4375	246003.7344	239023.2969	402282.2188	370848.375	322157.2813	332722	346326.6563	377679.8438	169511.625	195440.2188	266732.1563	249615.8438	364632.7188	284376.4375	219308.0313	243285.2031	226318.6094	219237.75	277925.0938	285952.4375	313686.4688	353548.5938	352270.6563	47925.85547	332724.6875	318052.9688	222745.0313	237348.7813
379.16132	66961.88281	70449.8125	66225.57813	65946.55469	63286.26172	69233.54688	67522.4375	67350.125	61179.26172	64093.57813	66159.09375	65351.10156	62151.75391	63702.13281	60222.16797	68992.32031	78986.07813	61589.83984	63750	61331.75	64506.95313	67153.30469	65657.0625	60170.60156	59510.46094	61536.34766	69958.16406	61361.23828	49596.17578	58294.21484	56108.49219	63374.61328	59868.22656	54318.55859	57113.06641	57315.94922	65670.95313	58741.36328	62062.82031	60939.38672	65704.625	56328.04688	65438.71484	60253.94531	69835.47656	55757.79297	60163.98438	69873.21875	62963.41016
379.18111	78869.17969	73073.03906	75684.51563	79861.00781	70660.99219	76319.3125	81310.15625	74427.71875	76398.64063	97093.77344	92943.88281	70616.75	83074.95313	88326.54688	93994.42969	74200.78125	61938.91016	86877.10938	85359.46094	103506.5391	94706.33594	75334	80284.89063	116110.5391	81853.82031	95106.42969	106844.2969	74148.15625	83560.14844	76705.39063	71419.27344	97082.26563	92994.14844	79551.67969	62848.375	89990.5625	93595.13281	107802.6641	108715.4141	76464.92188	81125.64844	78068.23438	82607.46875	108708.6953	12440.66797	103605.8984	108040.3672	78453.1875	76521.41406
379.19231	151564.4063	140414.0938	156205.8281	164925.8438	135885.9063	152151	155358.4063	156244.1719	143521.2656	154364.1094	147509.7188	150101.8281	143817.5	140935.9219	140650.3906	119737.0625	128964.6484	149048.25	127253.5703	119831.2109	145263.9063	128384.7031	128456.2422	204965.0156	194293.7656	167695.6094	162769.0313	138759.2813	131785.4531	122092.3906	126330.5781	157425.7344	145635.375	114584.6953	98852.21094	168223.7031	170068.2656	157741.7656	157724.0469	137603.1719	137530.3906	122978.3203	129445.6953	166138.5156	54438.66797	198381.1406	200445.9844	112444.3906	109082.625
380.12875	179561.2656	188085.0469	207437.0938	226840.1094	157344.1719	178369.2188	195506.5	188408.4688	202194.1406	233355.6563	210460.2188	136395.2344	130035.5469	249098.125	227071.0469	96033.54688	112555.0469	196372.7969	175210.3438	97043.60156	94983.28906	207954.9063	215755.8125	194398.2188	179656.3281	230061.5	264097.9063	216702.2656	187882.0938	168501.2969	201155.0469	208312.5938	191664.4531	230443.7656	177568.5625	80503.23438	80471.25	183719.4063	171874.4844	183675.5313	185769.6719	223792.1094	235507.875	233842.7813	35884.53125	160763.9531	170463.6719	216154.0469	240593.7969
380.14564	88960.89063	73702.73438	87056.63281	84936.48438	70006.69531	74155.53906	82230.48438	68107.84375	85610.14063	85293.85156	89796.79688	75300.32031	68829.08594	87840.98438	75902.72656	62266.40234	61814.22266	107197.5156	89674.20313	80008.625	80078.50781	51176.69531	49245.74219	124055.6484	101257.7188	165220.6406	169060.3906	100414.7969	94891.63281	57850.54688	65066.90234	81483.42188	73247.65625	56993.35547	68475.46875	81945.6875	81190.85156	148290.5	134250.4063	55841.25391	73538.75	56703.42188	49097.70313	98775.60938	8855.253906	98661.85938	99415.625	64461.48828	85453.24219
380.16365	364226.2188	349200.375	388465.125	458458.25	314002.8125	346597.3125	387557.5938	398026.375	401433.375	332682.9063	289956.4375	412368.75	386385.9063	305326.625	287320.4688	272758.0625	314222.9375	485420.125	404150.3125	353198.0625	367168.1563	370896.9063	353893.625	698949.3125	619047.25	535729.375	534926	571356.125	610450.125	243499.75	267892.5625	374177.1875	346539.1875	619325.8125	465788.0313	348212.25	355668.8125	333575.8438	308725.0625	431643.4063	448344.5938	466222.8438	491238.0313	585263.4375	55988.38672	516767.7188	474865.6563	321219.875	340077.3438
380.17623	101879.4531	103682.875	119565.5547	114952.6953	92639.49219	103157.9609	103691.3203	95599.21875	100822.4922	121206.4141	117084.8984	99099.25781	108426.3281	97981.03906	103994.3047	89370	93890.64844	121956.4609	113334.4531	112486.8438	114425.4219	100247.1641	86911.29688	156785.8125	117230.7188	133052.1563	145050.6094	126287.8125	120608.8047	85977.65625	83524.25781	131768.6094	116111.0156	73918.19531	74812.17969	130086.1328	146570.3281	123694.4063	112569.6797	97677.57031	97872.03906	106661.2266	96526.19531	124582.7656	15588.4668	156529.2344	146255.0313	96053.78125	88836.17969
380.21283	53732.13281	56927.09766	63757.1875	64622.78906	45931.69141	50037.77734	63885.0625	54162.50391	59721.25	40160	44216.33203	34882.24609	34229.54297	85065.89063	85338.20313	33506.875	25149.63867	42663.14453	34187.08984	100252.7266	91097.83594	41328.21484	40441.85547	37226.3125	43755.16016	116518.9922	146616.8438	53980.34375	46401.5	29129.74023	26302.11914	80304.61719	68288.10938	45734.38281	46651.28516	49622.06641	42944.52734	55362.17188	43665.58203	97861.94531	113509.5469	71430.75781	64156.82031	109000.8125	22356.42773	171911.9688	158170.75	45410.78516	32882.52734
381.00158	122460.0469	105748.0313	122832.3828	127371.0625	108444.0781	114058.4375	114511.3672	101977.5547	100759.625	113315.5938	101822.7656	104154.875	95784.86719	113632.4766	106232.4063	90270.59375	93046.92188	119976.1172	104476.3984	103846.1328	89627.50781	108410.7969	106980.0469	89188.49219	104799.7813	114281.6563	101960.5078	101006.9609	104183.0938	99574.04688	99303.48438	94632.48438	97076.92969	109584.5	96148.72656	102018.3125	110482.1484	102390.4922	114898.0391	109939.7422	114027.625	91174.42969	102199.8984	103250.2266	105495.5938	81389.29688	120201.1094	112008.25	94671.89844
381.14036	76407.82031	83758	71181.07031	70866.38281	64257.17188	74566.42188	66740.89844	78609.64063	69858.8125	75031.86719	64893.74609	69289.21875	68116.54688	63582.52344	72050.9375	65754.10938	66706.38281	71032.22656	68298.63281	69150.90625	64153.99219	69314.21094	68028.99219	68930.35938	68738.22656	73006.9375	74449.45313	74311.14844	72734.44531	48733.08594	64721.94141	69077.17969	66061	69026.20313	62704.63672	73004.80469	75903.75	58993.14453	62217.29688	59584.60156	67527.39063	70784.9375	68812.28906	88816.00781	53794.61719	66734.97656	68406.8125	79121.51563	63996.98828
381.16035	148506.1875	137423.6094	160629.1719	183948.1719	132747.1875	142369.0938	174551.3594	146627.9688	181634.7031	146882.0313	129914.6719	144921.4219	172388.75	145918.6719	144604.0938	112114.1719	143663.7188	193735.5938	179193.8125	165132.1875	180607.0313	134890.3594	147763.5156	250675.375	220613.0938	180690.4219	231268.5	197034.7031	202516.0938	102510.9688	114137.3828	172934.2813	162901.5469	199559.7969	165114.8906	175861.0938	191226.3438	173563.3594	160005.9844	157917.6094	171206.0781	183686.1094	202564.7656	196473.1875	20706.83594	233574.4375	229636.2656	149261.3125	160346.3438
381.16318	145536.3438	144393.375	193297.6406	216611.8906	143940.5469	161530.3125	169438.5625	152977.4688	152215.2188	139227.1563	131036.0859	158999.8906	161264.0469	128192.8047	129414.1094	118699.1641	108085.1484	193675.4688	161413.5469	155490	113225.5859	129347.0234	142722.75	268857.0625	211074	247131.75	230653.9375	222641.3281	218871.5938	106614.4219	94049.21875	159690.5938	134152.3906	302153	182196.4531	172461.1563	143577.5313	150956.4219	123280.0938	214602.9688	162128.125	201567.2344	208327.4844	298807.625	17379.49219	245417.1875	200784.1875	142828.375	138085.0938
381.16508	225782.4531	208077.7656	259395.8281	288655.9063	205223.5625	217672.5313	268986.6875	242138.0938	265897.3125	216145.25	166536.4219	255577.3281	252178.75	199502.6875	154123.9219	165645.9063	176703.5	291022.0938	269403.2188	210874.875	211133.0781	209903.0938	199920.6719	443556.6563	384590.375	323669.1875	368729	343673.4375	384696.625	150352.75	135708.2188	251850.8906	200684.3281	378908.7813	320351.4688	223591.1719	238856.7031	216432.5781	203516.4063	284587.2813	275308.7188	332798.25	373787.6563	396392.0938	24477.42383	375654.0625	325594.2813	201659.5938	227582.5938
381.16791	770149.5625	742397.5	971390.125	1181317.125	830914.4375	912896.875	1053290.75	980395.625	1048871.875	693340.375	731197.8125	872606.25	980953.5	645440.9375	688329.0625	615319	744136.25	1058553.875	1068443.875	811093.6875	788629.5	647249.1875	802899.9375	1713106.75	1526724.875	1281870.875	1517857.375	1365891.375	1535020.125	456066.25	566069.4375	776444.375	768229.6875	1507445.875	1275372.75	948442.25	959707	799903.0625	803798	1158235.5	1109715.625	1221045.375	1463234.375	1653730.875	100621.3047	1521145.75	1330560.875	814509.6875	953284.0625
381.17148	29154182	27637584	32705620	35335196	25676528	28586818	32725968	30991568	33391012	26459090	23791562	33385482	34655860	24634122	22886696	22372102	26043362	37885872	34131084	29119694	31151838	27316092	28091916	54428976	48456164	39127868	42267124	44930392	45979532	19062512	20641866	31779486	28910492	49410796	37544836	28791004	30861276	28047482	25175288	34975328	35799412	43381848	45124044	46456144	3439621.25	44777460	40208712	26799678	29944886
381.17489	902337.875	841587.75	1035399.813	1122745.125	807085.3125	873978.25	1023089.938	971400.0625	1079179.5	806768.6875	733010.0625	1010289.5	1027080.125	741510.9375	707418.8125	685970.75	813839.875	1176735.625	1036833.375	863672.0625	954917.4375	809429.6875	856538	1677530.25	1539082.875	1264775	1385002.625	1389802.25	1442435.25	587517.5	646217.625	927473.625	890580.0625	1585727.625	1184039.875	898329.25	985733.3125	847854.8125	790806.1875	1089616	1121445.75	1272903	1437673.625	1482277.125	118338.2188	1398351.75	1294097.75	806228.25	959186.5
381.17979	105385	98696.88281	127606.5547	132884.8594	96987.21875	106069.1094	123485.1094	118005.3828	125360.0859	111970.3906	92745.50781	110520	118854.4688	97453.67188	86923.6875	90835.99219	112070.375	138071.4531	118489.8047	109022.0234	113566.9688	91015.53906	103643.4609	177589.4063	168698.3594	139821.3906	157750.7813	148766.875	155983.6563	67853.10156	83832.19531	116607.8672	111746.9375	156038.7344	121332.6875	108967.0313	122443.8359	114270.7813	97203.00781	133663.5938	126737.4219	136514.9219	156496.3906	183301.0938	15299.87207	160337.25	148852.4844	103070.4141	112643.6797
381.19696	81833.55469	80207.38281	78868.3125	86657.86719	78434.71094	83245.86719	92037.04688	76909.36719	97821.98438	103506.5547	103141.1328	76282.625	83037.13281	91789.26563	90533.17969	71777.28125	74383.72656	90138.13281	96652.67188	110499.6328	124125.0859	80897.39844	86742.20313	120539.4844	78815.58594	107622.5234	136213.5156	88857.97656	89103.07031	69086.55469	74984.65625	107342.7813	100895.2422	66363.90625	66634.45313	89050.4375	102956.0703	132590.9375	134434.125	80055.82813	96189.67188	79508.33594	74387.58594	115405.5781	27540.17578	109461.1328	117328.4688	100998.4375	93049.05469
381.20809	63731.27344	59867.35156	70340.375	79730.22656	63481.3125	62328.35547	67129.52344	64670.71875	61533.00781	59946.625	60940.13281	64539.00781	53108.00391	65513.30469	64125.9375	54974.96094	52967.30469	53690.49609	55362.82813	49189.57031	58842.20703	52107.26172	55748.79688	96529.14844	87899.55469	77063.28125	82301.54688	68997.54688	64563.44141	62247.53125	57401.51563	59171.32422	55151.03125	60004.71875	61736.05469	94125.63281	70563.91406	68093.84375	62271.99609	51399.76172	59062.00391	57354.83594	65812.17969	83044.75	51964.02734	94723.14844	85863.0625	45588.48828	46365.96484
382.00932	80473.8125	73585.58594	84140.67969	76075.45313	71834.17969	69472.74219	79507.76563	69181.88281	75962.00781	84852.09375	77399.25781	75388.28125	75311.28906	78582.73438	78968.52344	77572.90625	82969.39844	77105.65625	75771.46094	72359.28906	66802.95313	86219.03906	86185.65625	76087.91406	68660.51563	70082.07031	72258.95313	78706.85938	66236.55469	79472.10938	80003.53906	80247.8125	82115.91406	69735.58594	69939.6875	84152.04688	82501.29688	75637.60156	85599.27344	70559.9375	79475.07031	76958.44531	72596.61719	77342.46875	90091.84375	73328.90625	82374.36719	86339.76563	69913.92188
382.14428	457165.9688	442300.6875	505596.1563	551393.25	415156.1875	424357.0625	542745.375	474288.5313	503501.1875	658713.25	617945.875	315915.25	336234.6563	690699.875	692059	265365.0313	327810.9688	526691.5625	495576.5938	146590.6094	154646.125	369414.4688	394456.1563	358776.5625	297862.7188	589198.75	623805.3125	536024.5	492513.875	490755.4375	541247	574608.8125	519971.5	562852.9375	467254.5	199232.6094	224240.75	555429.6875	574893.9375	606491.0625	614057.625	679305.375	731642.3125	596185.875	53763.73438	444775.9375	455549.9063	816501.9375	785806.75
382.15566	184384.1563	180195.0469	197387.9688	217729.4531	169794.7656	176557.5313	193023.0781	184018.7969	204690.8438	107218.875	102431.4844	193469.1875	176352.7344	177268.5156	160800.7031	237565.8594	291018.125	150751.9063	118467.0391	126411.0234	124801.1797	97294.5	82734.4375	153029.6875	134197.2656	202897.3125	216368.2188	187078.4844	186182.0625	64227.68359	67170.75781	132067.5	122612.9922	823441.375	611520.625	159095.9688	175071.875	358639.7813	358757.2188	330575.0625	320406.25	128557	134070.3281	167269.2656	15278.93066	175062.2188	162862.5313	158492.3438	164770.4219
382.16875	355193.5313	342418.125	395910.7813	469780.375	318264.6875	341276.0938	405921.4063	376946	396873.125	323536.1875	288942.8438	384632.5313	369807	300562.7188	278337.4688	246815.6563	308995.3125	453657.4688	392951.2813	335749.0625	333983.8438	313859	329191.875	617887.8125	531066	508564.9688	510950.0625	512505.0625	542524.6875	227032.6875	231039.8906	354959.1563	323788.9688	635313.375	449318.6875	343237.4375	358632.6875	339174.0625	316199.2188	433995.8438	408074.5938	472380.5938	534912.4375	573437.1875	45143.37891	542087.9375	493311.8125	318789.7813	375975.9375
382.1714	157653.6563	148537.5781	181082.0313	219157.6563	159197.5156	168951.5938	200212.2031	201393.6563	224690.7813	135522.9531	135208.6563	166328.5938	174970.6719	125598.3594	140415.6719	114687.0703	162894.7344	196272.8906	195534.0313	152848.8125	169584.3906	124144.8984	155533.1875	274322	299082.4063	237489.8594	279296.875	240839.9531	284739.5625	91137.63281	116411.6172	144523.7344	153350	294773.0625	217239.9063	172172.5625	210317.2969	147437.7969	166873.8906	214533.3438	221269.6719	208240.4688	281468.0938	291700.0938	23267.58008	263822.8125	259871.3125	148996.2344	198664.9063
382.17217	342517.7188	333710.4375	418463.8125	488003.625	377528.3438	414588.5313	490725.25	506236.125	563181.5	301225.6875	332865.75	351604.375	420856.3125	283862	310592.2813	260443.6719	382263.0625	437695.0313	488191.3125	344488.1563	380214.4063	276202.5313	347689.3125	641742.5	724330.5625	551693.25	731713.6875	525710.3125	720052.8125	205311.0469	275155.6563	308784.4063	363025.4063	677988.375	538765.6875	397547.4375	498038.1563	341453.5	394257.8125	487703.5313	538455.5625	448347.6875	708325.125	686474.25	53486.73438	631667.8125	677545.875	348474.0313	494286.9688
382.1733	3953177.75	3798026	4484314.5	4611727.5	2715450	2965545	3162018.75	2861050.25	3157753	3388427	2367968.5	4196572	3045862.25	3180216.5	2196682	2072395.625	2149850	4870856.5	3214426	2890743.75	2319408	3190767	2508332	6596130.5	4406162	5850679.5	4426933	5649269.5	4455863	2010241.125	1653382.875	3523183.5	2275502.5	7636435	3833105.5	3462268.5	2899685.25	3388683.25	2334790	4240758.5	3179980	4722525	4190599.25	5774092.5	297446.5313	5288310.5	3802802.25	2870064.75	2821297
382.17482	6594644	6242002.5	7323395	7877204	5621237.5	6149101.5	7051336.5	6725400	7335363	5857128	5113980.5	7236590	7271640	5447466.5	4907565.5	4700783	5586830	8335506.5	7343168	6185562.5	6531424	5965279	5956649.5	11838358	10430832	9016639	9276155	9782592	9878661	4139056.75	4405727.5	6814645	6078928.5	11620030	7895880.5	6455904.5	6881788	6156798	5552386.5	7702630	7732769	9352846	9745140	10083004	814650.5	9818796	8795158	5852829	6590389.5
382.17672	1353342.625	1251206.5	1506531.5	1634937.875	1300848.25	1436236.5	1639126	1572962.375	1713142.5	1203856.875	1242916.5	1402548.625	1672850	1127684.375	1209560.875	1176249.75	1388760.125	1664557	1635872.875	1438662.75	1614748.375	1231619.5	1453697.125	2056214.625	2153432.5	1698523.125	1853297.625	1838519.5	2008784.125	982779.4375	1180486.625	1403279.5	1537793	2112838	1605226.125	1329269.625	1529139	1282225	1291688.5	1651987.75	1711294.5	1822083.75	2018823.5	2044418.125	277738.9688	1907605	1877022.375	1292779.25	1519405.125
382.17862	120789.2969	111770.0156	134033.3125	151894.7656	110283.4609	122213.9688	141719.7031	144152.3438	150135.4688	108078.5078	101437.4766	132716.4219	133444.0938	100280.2891	103161.4453	95934.26563	118255.0313	160138.2031	149179.6719	125277.3594	128650.4688	104596.9688	117687.4297	220533.25	208555.1563	187182.1719	176199.2656	180450.4688	195397.7188	83632.24219	93083.98438	125335.0078	118688.2031	200085.2344	147893.5938	116216.8672	134408.3906	108230.1016	110899.4531	140965.9219	153976.9531	174984.6563	190490.0469	200943.6094	20413.96094	184064.0469	175298.5625	114185.7969	134093.4688
382.19189	309580.3125	300964.0938	345241.6875	353944.375	296968.9063	303885.4063	333263.2188	308479.0938	347509.25	382874.4688	324056.9375	338423.625	350747.2813	309016.75	316742.6563	223262.8594	261518.4531	381996.5313	353906.6563	308870.1875	350186.9063	281684.7188	305019.75	463921.9688	400359.5	415088.9375	456252.0625	384041.8438	376709.625	229354.1406	243557.8594	349810	327471.2188	312036.4375	260549.0625	422027.75	462951.0938	372407.5625	380608.4063	286863.1563	322313.9375	358246.7188	352164.9375	411166.5313	38318.11328	492342.3438	486866.75	255119.8594	247116.1094
382.22851	138841.0313	129664.3047	151973.8906	166929.5781	132660.7656	133426.2656	173383.2188	135828.5313	166825.9844	67103.48438	64035.89453	31816.33008	36222.04297	242041.625	226538.8125	21230.16406	18844.33203	57979.40234	53887.28125	252369.9375	271833.3125	35797.28125	34987.55469	39169.33984	34062.43359	532263.0625	466573.7813	55506.12109	44885.87109	22456.64063	29209.43945	165517.7656	162478.5156	89341.96094	59568.62891	69242.8125	77334.45313	75408.98438	79912.08594	344700.375	338412.75	180823.7031	202832.9063	396268.9688	42354.28906	607655.5	566868.3125	57069.95313	59188.47656
383.11577	106290.3984	99374.15625	109655.2656	149791.3906	101667.7188	99532.79688	119782.0078	105507.875	132017.5	140248.625	115748.7656	70396.21094	54450.60156	185586.5313	142216.9375	47577.43359	64081.39844	111662.4688	98327.26563	32048.61328	31170.25391	77966.25	77097.39063	81903.82031	71928.66406	172721.7188	161309.9063	126385.9219	127168.5391	90139.11719	113552.8125	112809.125	101600.6953	247519.5469	128447.8359	26991.93164	39635.46484	135070.3594	111110.7734	175895.1406	152309.6406	150136.8906	171084.8125	161713.2813	6933.052734	118216.4922	100525.4375	180125.7344	208367.0625
383.13617	55485.05469	61726.46484	61160.89453	56345.32031	56228.93359	59739.68359	51495.38281	67192.35938	52903.02734	61901.65625	57888.24609	60950.14453	57126.60938	58090.73438	57888.85938	57265.14844	58113.37891	49292.04297	56630.05469	51123.39844	50318.98828	71096.21094	59387.78125	52034.4375	49089.57031	59184.76563	44088.86719	50537.18359	50851.90234	64683.43359	56495.11719	55120.51953	57270.94922	56844.48047	47755.18359	59703.08984	61656.45703	56269.73047	63920.20703	62489.89453	52162.40625	61267.92969	64152.625	50639.21875	84023.35156	50403.71875	61237.99609	65297.92578	58610.92188
383.14779	112868.5313	115533.3359	132906.7031	144707.9688	109659.3906	107855.9141	141080.7344	135437.7813	140585.875	168935.8281	170536.9219	86325.29688	97629.125	192512.3125	191014.1563	70062.26563	82982.5	144762.6563	123779.1094	45930.04297	41541.32031	109878.2578	103793.2656	84405.90625	80572.39063	150649.2188	158521.4063	138280.9375	131186.0313	126000.6641	142235.6563	152865.2656	155658.6563	158723.7344	130537.4141	42499.01953	54327.30469	155827.125	152728.6875	150647.5469	161425.875	178427.5313	197924.4219	152673.4063	17890.33008	122338.0625	122785.9219	214799.8906	219988.1875
383.1722	87107.85938	84785.02344	101527.2266	115182.6172	84825.28906	76569.57813	108660.0078	113471.7266	107696.9922	73120.41406	67067.13281	98320.875	95782.07031	63832.33203	72285.77344	69565.89063	81461.96094	112269.2422	111561.7422	83740.4375	92294.25781	78938.53906	79647.19531	153578.4063	155304.9219	132761.2188	133940.7031	129574.3906	137865.0625	58183.99609	56831.00781	90885.89063	83596.23438	160751.2344	115692.0938	94980.85938	94453.97656	87891.97656	83253.42969	107382.3125	111377.2422	125046.4063	145442.375	148869.8125	12062.86035	131032.8906	119559.3672	74592.89063	93752.61719
383.1762	339648.375	346174.0313	410066.1875	427563.9063	279709.3438	301838.3125	319696.9688	291059	321633.5625	326147.375	289156.1563	367122.4688	343834.9063	317433.3438	294776.4688	214775.3438	228532.4688	455165.375	359606.9063	368623.8125	344126.25	267862.1875	247690.3438	603352.625	421420.7188	516381.5313	404397.7188	451584.0625	370577.7813	209513.0156	205469.3906	328820.1875	245933	530533.25	310404.4688	575632.5625	585372.875	648516.6875	599694.5	358849.4375	265090.8438	397522.6563	324927.625	479019.5	35740.65234	483832.2813	346362.375	291253.9375	244731.6875
383.17811	748679.8125	723477.875	835364.875	911382.125	649032.625	721934.6875	817160.5	787412.6875	843106.8125	672646.75	602988.375	806134.9375	825323.1875	615188.1875	577165.0625	518879.2813	627623.3125	931495.4375	836867.5	695933.875	723188.3125	648605.1875	674675.1875	1264550.25	1163686.875	1014706.813	1085973.125	1065091.125	1136816.75	434797.9688	500289.1875	724036.5625	669558.3125	1333138.25	907048.0625	728911.6875	753746.625	670005.0625	626876.25	878005.375	869616.6875	995840.0625	1112547.25	1170191.625	99629.82031	1100072.75	1019251.938	653883.1875	758835.0625
383.19546	89604.9375	71078.14063	98333.50781	95211.34375	89084.96875	83217.63281	81653.60938	76023.40625	95441.45313	94154.88281	91623.19531	87943.34375	98015.96094	90762.71875	85923.58594	70631.67188	68074.8125	105442.5703	92934.39063	86798.79688	91993.50781	77176.41406	75317.07031	132236.125	116068.4922	102973.0703	111925.6172	108064.2031	97407.6875	59408.75781	70317.125	108260.7266	85338.72656	92977.50781	56674.60938	124449.1797	122247.3594	103897.9453	89891.46094	77961.83594	86195.82031	90278.90625	96534.86719	106834.125	12583.90137	132338.125	135596.4688	66475.08594	76063.77344
383.21262	80667.60938	73686.4375	94932.16406	97779.64844	65045.40234	72702.41406	87639.69531	77514.03906	95614.13281	82280.46094	67871.4375	49890.34766	44179	80167.46094	103199.3594	46523.45313	53337.91797	72234.80469	67129.64844	155245.3125	167558.1406	42174.03125	54088.14453	114999.9688	78944.80469	228554.8281	230957.3594	131303.7344	118288.0469	34468.87891	49265.88281	111598.1797	111799.6328	83957.55469	55969.03125	104578.7188	111195.1094	128074.3984	155305.875	163933.2813	185409.1406	104426.1484	127022.1016	235625.8906	13813.91211	276989.0625	237425.4844	93824.13281	107173.5
384.12363	70530.59375	72625.92969	91222.375	84610.28125	69151.99219	65989.61719	81330.96094	78669.53125	87849.28906	102589.5859	95720.90625	48646.29297	43242.88672	120390.9766	101898.7578	42569.99609	56061.75781	83243.42188	67720.67969	25987.17969	21599.73828	58611.4375	61987.60938	48371.27344	45509.46094	83566.10156	95970.9375	70508.25	70189.8125	83398.01563	82552.92188	78574.375	84544.94531	89139.39063	67772.36719	18582.22852	31382.08789	80821.52344	74344.53906	92380.9375	91738.27344	101531.6641	111352.8594	66106.03906	14939.65039	63083.66797	57120.64453	115810.3984	116063.9063
384.14375	29282.81836	29528.09375	28664.61914	26251.42578	23061.19922	27928.28906	20472.67969	27167.08398	22419.18164	18343.9043	22931.19141	26743.9375	27621.29688	23253.23047	22191.92578	23951.87695	25086.53711	27058.64063	25458.5957	18525.52539	17448.63477	30322.50391	23421.43555	29919.3125	29052.18945	35976.28125	26164.9668	34472.90234	26029.13281	22021.21875	22055.30664	21384.21289	25642.32813	27496.77344	26383.03711	27316.91211	27559.29492	23676.94922	25877.30469	26629.05469	27703.21094	25881.11523	19768.94531	35497.26563	27423.49805	29374.22461	26513.8125	25685.84375	28794.66992
384.16004	82248.64063	77791.33594	94884.76563	95991.71875	87869.57031	77209.85156	92083.10938	108549.25	88293.78125	85740.29688	67046.11719	89102.48438	82076.78906	84925.60156	72403.48438	61564.14844	75316.77344	93455.21875	82541.34375	83222.70313	81446.19531	84024.60156	82881.72656	87914.42188	74977.78906	74623.94531	90219.28125	100869.2891	94770.71094	70918.9375	81628.08594	104759.9141	98619.28906	100673.1719	79542.21094	72422.01563	79208.89844	74664.71875	83795.38281	88878.26563	89587.59375	97379.78906	103633.125	112840.2891	13094.41406	103443.6719	83548.39844	95578.63281	92355.07813
384.17939	77914.03906	74291.57031	92304.64063	101477.2344	78024.45313	84841.91406	98044.34375	87128.48438	88004.02344	77567.41406	88706.75781	80842.03906	92785.875	89361.45313	79678.80469	52867.21094	62380.85547	106125.7266	94884.85156	94488.03125	104294.1875	51363.84375	52191.52734	132462.5625	118683.7578	107069.5469	119680.2578	79524.875	74014.32031	46709.61328	49572.00391	74699.50781	70366.70313	70467.72656	63554.41406	149513.9844	178424.5	167703.7813	166597.8281	54902.83203	73606.60938	70652.21094	78268.32813	75616.0625	8483.649414	110396.3828	102377.6641	73230.39063	58304.0625
385.14316	56575.89063	50615.28516	63648.51953	62857.82422	49231.98047	55113.55469	63819.10938	48384.19922	57002.89844	62263.70313	64187.29688	64480.53516	67395.71094	68129.6875	57899.48828	55083.14453	52116.37891	71827.92969	65448.09375	52392.51953	64080.01563	46052.69531	61118.96094	70158.42969	77783.89063	62479.11719	51258.41016	43100.02344	53467.05859	59738.22266	62306.16797	63700.5	57717.46094	39529.49219	33764.80469	60102.91016	59754.48438	90962.77344	83832.26563	59001.86719	48202.25781	46191.24219	50238.59766	57850.77344	17098.82617	54827.16016	58071.01172	52772.58594	54926.95313
385.17052	964096.8125	896941.75	1032832	1026553.938	874122	904525.6875	1122441.25	929698.1875	1011914.188	852193.25	768608.1875	1106734.125	1242617.125	1143534.375	1085105.625	956913.9375	1034893.438	1012428.313	964414.4375	1138843.5	1262548.5	777329.5625	822036.1875	1087784.75	969125.875	956198.6875	967273.5	838824.9375	768767.375	761625.75	829348.5625	1259963.125	1160455	639648	592833.375	937707.5625	1038049.063	1133514.375	1139349.25	2069710.625	2109142.75	821753.1875	877195.6875	697948	112303.4219	933896	991333.4375	993520.125	979166.625
385.19171	218509.5938	229216.2188	286529.2188	280661.125	206722.375	228535.8594	273278	232889.7344	279481.5313	308997.5	261219.2656	198981.3281	180979.7969	234580.8125	214098.5625	174705.8438	201910.0156	272587.0313	250624.375	263744.25	277904.25	161956.7969	181395.2813	314358.25	265702.2188	483556.5	482593.6563	327121.1563	305273.5938	134381.2656	155320.1563	330924.0938	291762.4375	249600.875	185040.6406	306166.2188	320630.25	522888.375	486108	252842.0313	243557.6563	202754.0625	205319.7656	291168.9063	27638.08398	328648.4688	288772.3125	249776.5625	262253.5938
386.15456	81071.49219	81367.52344	82744.02344	77279.91406	76178.94531	78311.40625	87179.82031	81452.15625	82731.32031	78523.22656	67232.65625	88986.625	108934.5625	100869.5234	102934.3047	89250.36719	98152.48438	85010.61719	86739.9375	112500.7891	108449.6406	81942.8125	81512.15625	97539.15625	76994.99219	75090.72656	78370.52344	71343.42969	61442.14453	78397.61719	87164.9375	129231.9766	106145.1563	47203.78516	54311.19531	90491.40625	92257.36719	97030.03906	100723.9453	154275.4219	172924.5625	70992.42188	82261.25781	67074.86719	25706.19141	80380.91406	89792.85938	92506.21094	78452.74219
386.17374	300549.3438	290708.25	315707.3438	308360.6875	268266.9063	263984.3438	319127.5	284079.5625	321599.375	247282.8125	218096.4063	344242	364008.5313	333521.3125	329413.125	273334.6875	297042.25	300138.7813	281615.75	337247.7188	384694.1875	237697.875	242722.0938	311055.6563	288493.0625	264955.0625	289758.625	250021.2188	212264.4531	224201	252144.8906	366656.3125	345146.1563	194529.7813	168351.5313	291118.3125	306607.625	354266.9688	324194.875	595439.5625	619595.125	244539.0781	256500.625	208294.0156	32417.45703	289067.9063	297456.2188	282169.2188	286132.3125
386.17838	246491.3438	243171.75	257647.0625	270560.2188	221254.3125	219026.125	251612.6094	235679.9375	273205.875	240332.7813	205736.2969	270771.0938	260935.1563	265023.4688	233175.6875	225591.0469	254331.8906	269768.125	230066.375	245142.5938	265980.625	202521.5781	196835.3594	302861.875	254395.4688	288212.5938	286286.3438	210118.0938	179536.5938	178760.375	216241.8125	296236.7813	259809.0625	175204.4063	147002.0938	281730.9688	279399.1563	297485.625	287353.5938	379853.75	375040.5313	202772.5938	213128.8438	184104.1875	40212.32422	249487.1094	271719.1875	244585.7969	250367.5
386.19504	61886.66797	59198.30469	73375.91406	72042.76563	53670.89063	61134.32031	82903.92188	67506.05469	72106.21094	79835.92969	66458.36719	51801.46875	49328.52344	58710.44922	54005.60938	49643.47266	59913.27344	74319.5625	74147.91406	70817.66406	73742.17188	54234.44922	61174.19141	75546.79688	68228.08594	143920.75	130297.3672	89304.375	68165.85156	28756.71484	43783.20703	86336.40625	76413.5	84787.15625	48742.125	93082.09375	99290.23438	142379.9688	123792.7891	67575.99219	88147.35938	54541.48047	48174.04297	82314.30469	7702.408691	94999.70313	87639.02344	71163.21875	68946.66406
387.05629	70915.25	82621.34375	108131.6875	86504.33594	65517.75391	46007.12109	55569.33984	52710.00781	47206.83594	111239.8906	152790.3906	142749	164901.0938	139804	159103.4219	81250.92188	35250.19922	141491.625	209017.2344	70445.875	41550.10547	94966.74219	133887.875	53630.69531	87241.04688	123005.8125	117863.5391	54433.80859	76834.07031	66976.03906	38537.53516	27820.20508	43254.17188	164003.9219	245734.1406	60465.29297	105727.5	71477.03125	107002.875	40023.77734	43419.99219	38529.14844	80589.60156	72158.35938	125541.3359	30937.76367	84309.09375	54407.76953	35256.69531
387.14988	38796.96484	34947.93359	43509.46094	43847.51953	33459.33203	33965.76953	50621.64844	43410.25781	42651.53906	41051.45703	38629.16016	67745.69531	64604.875	32475.55469	27742.90625	24007.05078	30529.93164	26010.38281	23074.54883	38629.39844	45607.27344	32490.5332	39705.99219	55253.41406	41875.59375	49498.08594	31072.41992	37388.10938	24752.33594	41578.47656	35266.94922	93336.875	95008.23438	66198.82031	54296.35547	43887.23438	45119.36328	162121	157202.5625	56259.69141	67769.625	27595.05078	35323.24609	28259.53711	13580.67383	39816.60547	32221.12891	30828.63477	21046.88281
387.17091	83307.49219	80648.11719	85228.21094	106811.8828	81580.29688	77766.28906	91946.53906	83173.75	107917.3125	122450.25	92075.19531	77532.35938	75788.67969	112351.0156	86289.05469	38540.95313	40356.44141	108779.4219	92373.35938	77756.66406	83368.00781	59318.91406	63935.45703	132102.5938	109612.4297	167393.4063	156961.0938	150027.4531	143793.0781	43186.17188	46678.64453	66776.125	61913.44531	140181.7969	73972.29688	133224.7188	136567.9531	130754.125	111120.9375	80478.38281	77904.39063	77785.24219	77412.5625	130871.2969	10447.09668	85653.22656	71463.27344	63626.14453	66502.64844
387.18219	72775	72505.10156	90586.57031	92937.17188	83034.73438	82320.64063	96055.23438	92553.29688	95945.45313	81671.19531	79790.28125	88275.85156	101377.4063	84540.21094	90364.35156	75364.85156	90103.61719	86511.57813	85175.49219	84389.35938	96057.25	61254.70313	71604.71875	102203.0625	92553.59375	106492.0938	106182.9453	65586.07031	69480.92969	68648.60938	76455.15625	103788.4609	105595.6797	52090.69531	44610.32031	95303.73438	111073.3281	95864.97656	91681.77344	122782.6797	130930.9141	70625.50781	76087.65625	58025.625	13079.75	82951.61719	86219.375	83657.48438	81551.85156
387.18608	1513432.625	1433409.625	1646108.5	1699945.5	1319132.25	1420695.5	1694554.125	1502853.25	1675923.375	1647801.25	1452830.375	1536817.625	1589116.75	1488098.5	1393698.125	1292363.875	1465002.5	1801127.875	1605419.25	1487858	1651995	1184180.75	1188251.125	2079643	1791045.75	1924220.75	2025281.625	1406712.25	1250812.75	1251412.875	1329231.125	1847302	1651025.75	1028199.875	820169.4375	1771714.75	1941488.75	1939815.5	1804104.75	1524383.875	1545873.875	1336500.625	1451951.625	1287890	171301.0781	1821999.5	1697250.375	1494814.125	1485846.75
388.15485	362432.0313	313878.3125	389939.5313	393233.8125	302572.4063	353624.5313	376517.4688	392205.4375	372332.5625	357575.125	328892.0625	347410.7813	365772.5	280147.4063	274340.5313	280903	335447.4375	403028.0313	378693.8438	345963.25	343404.5313	337109.6563	352568.5625	354996.2188	373703.875	444568.5938	462985.4688	498572.6875	548121.5625	232410.7344	250412.2969	360331.6875	356474.9688	463115.0938	363255.5938	346975.3125	360573.5625	318293.875	295071.875	276683.1875	285639.875	328532.9375	369203	568878	68543.39844	346340.375	383210.4063	307581.3125	293986.6563
388.1701	1264260.625	1202595.625	1343388	1410414.625	1099787.75	1208071.5	1405979.875	1344075.875	1338189.875	1125743.875	1054449.5	1598658.625	1841744.625	1402992	1390975	1617472.25	1789477.25	1453115.875	1412740	2045200.75	2239261.75	1251961.625	1327826	1627515.125	1429405.875	1093291.625	1300834.375	1295108.75	1244665.875	1284112	1398832.125	2150348	2001516.75	805701.25	748142.5625	1264514.125	1333737.625	1395276.375	1418757.125	2527951.25	2638877.75	1183904.625	1214135.5	1170161.875	221938.4531	1490818.5	1466226.625	1607517.375	1618503.125
388.18948	462509.25	429024	487850.1875	511630.125	407132.0938	450398.9688	515680.0938	448156.3125	490400.4063	506570.875	446159.4375	445044.0313	486514.0313	434976.625	419467.3125	388463.1563	439394.7813	510658.75	488754.875	453465.6875	496945.5	342926.4063	356042.5625	618937.1875	550431.125	573163.0625	620198.375	436389.9688	356086.7188	356210.2813	395921.8438	533409.4375	508326.625	291278.1875	255385.2188	496171.2813	585217.5	576764	532435.3125	459723.6563	480957.625	386967.1563	440262.0938	375641.6563	51898.28906	530142.1875	516885.6875	445019.3125	454184.125
389.13318	29447.58203	22353.42578	32162.39258	27567.28516	26039.85156	20878.30469	18203.88867	26886.16992	17183.83984	27356.59375	42912.33203	24225.07813	24939.51953	36642.00391	32401.26758	24653.90039	25216.80273	30471.62891	30719.00586	28641.34961	20312.82617	30171.81641	33329.18359	26719.625	20828.72852	22394.46875	33609.49609	35191.06641	19750.38867	31150.4043	26190.45898	25436.75195	27451.91016	25951.23047	19614.52539	37429.15625	27908.79492	30333.11719	27545.54297	26696.88281	32816.04688	28147.34961	24972.66406	27146.34375	32848.4375	22465.11523	29149.85156	28658.38867	23107.74805
389.1379	255095.7813	212298	250107.25	250440.1875	208088.0938	235060.7656	254419.5938	219718.7031	252684.4688	224713.375	189234.0625	245046.5469	267098.625	209744.4688	220896.2344	194289.1563	200145.5625	299142.375	276344.4688	226342.4375	245243.9688	229458.4844	250511.9063	357322.1563	358884.8438	228824.5313	269416.25	299941.8125	304895.4688	184792.0781	204537.75	267647.8438	260158.8906	312942.3125	272329.125	205737.9063	215185.1875	207571.7969	199702.3438	248609.25	261652.3281	333641.4375	311598.6563	292741.8125	59886.54688	261323.9844	279098.5	193124.6719	195649.7188
389.15835	98181.13281	90252.70313	101913.4375	109280.3438	77547.875	95911.96094	105903.6094	107900.2891	92111.40625	95657.25	91859.03906	87641.04688	97097.05469	72733.32813	77779.39063	61859.02734	83355.53906	105022.6953	97412.51563	90060.64844	97914.02344	98592.07813	85731.875	93941.63281	93472.79688	128056.5781	119305.6953	140912.4531	135473.9219	61839.73047	67470.66406	93659.8125	88460.64844	130176.2813	89608.60938	86040.64844	97710.42188	76184.4375	78200.88281	73910.3125	75093.35938	86392.26563	107588.6328	162131.2344	16760.56641	102331.2813	104255.3438	79190.07813	86471.85938
389.16543	44345.65625	49303.84766	55529.05078	40966.72656	47900.05078	36925.46484	55564.96484	45843.45703	37446.55078	50004.625	56585.98047	48292.23438	42852.59375	45925.17188	50567.53125	48461.45313	62573.01563	49061.30859	56740.85156	53290.83984	59580.29297	52830.40234	53870.34375	65849.17188	48112.67578	61077.41016	67170.38281	43550.6875	41017.58594	48854.15234	47841.81641	69178.16406	59196.39844	50946.29688	48544.30469	52523.12109	55042.26563	50418.625	47535.24609	65224.92578	81752.46875	49444.57031	58221.63672	48493.10547	38370.75	44837.07031	61503.46094	67523.72656	52301.91016
389.1735	377899.125	365779.2813	397723.9063	424758.25	340918.75	367475	421334.6563	397683.3438	410074.2813	333396.75	313627.0625	488099.2813	539391.4375	419395.0313	417901.125	474962.25	547323.875	435578.9063	418076.0625	596454.25	644592.125	386029.5313	395533.4375	484643.75	443967.125	340102.5	392071.5625	394075.4688	367465.0313	397937.3438	419446.2188	616153.625	585782.125	239955.6563	229329.9531	381135.4688	400969.2188	430720.2813	423428.5	754342.875	775391	361705.4063	374100.625	357426.8438	67788.04688	454804.0313	448381.125	475326.4688	473542.375
389.17822	96952.16406	95999.25781	101639.1563	125806.9375	89753.96875	94252.99219	109747.9219	111123.8047	102401.7422	86165.01563	76157.91406	140934.9063	156981	111397.2188	110812.8047	142109.6563	162747.5	111600.9063	104142.8672	153065.9531	166653.5	117446.6328	116823.0469	116781.1094	100672.7578	83383.57813	89762.21094	80655.10156	78124.35938	126628.7422	137057.3125	165204.7656	145772.0625	64723.74609	55810.54688	82628.64063	86792.32031	88937.65625	90364.875	206074.875	223040.125	85928.61719	103903.6172	70912.86719	18540.22461	108249.7734	105695.3984	132423.75	139339.0469
389.19296	69458.14844	63038.44141	66564.23438	81320.9375	58835.97266	57725.37891	78406.74219	66657.3125	68083.72656	68143.15625	75347.14844	70455.11719	69820.95313	67697.49219	59198.52344	58160.25391	73121.55469	84002.60938	77282.52344	71147.79688	72811.94531	49563.28125	61608.51953	96064.03125	79625.86719	85882.85156	86303.64063	57139.66797	51482.3125	55058.65625	60997.90234	88962.65625	72831.57813	47755.01953	35402.39844	71961.39844	91968.00781	86757.45313	80076.97656	57110.05078	71102.95313	64933.44922	62670.13672	51522.73828	7663.522949	88683.85938	59794.83203	60308.87891	60278.49219
390.14136	72956.51563	68096.54688	73350.35938	69640.29688	53873.75391	60779.30469	64464.03125	61739.65625	69765.61719	60534.24219	56833.00391	72445.44531	77502.77344	63612.76563	59270.93359	62291.06641	57056.21094	76281.8125	82243.5	65526.57031	69239.21875	69354.70313	65646.92188	105169.6406	87417.25	61255.85156	77498.42969	79794.39063	80755.125	48111.75	57405.29297	79324.35938	71935.3125	100427.6406	73969.84375	56169.98828	65768.71094	50749.82422	53879.21484	73810.10156	59158.05078	94315.04688	82059.72656	90082.67188	28680.53711	74942.22656	71833.5625	50060.04297	60356.44141
390.14946	131767.5938	115917.0469	141133.9531	126049.3672	115066.2109	122763.6719	132744.0313	122241.9609	126614.2891	84449.39844	85100.71094	98756.39063	91864.82813	90227.07813	87943.875	82176.40625	86370.13281	144671.7344	142791.5313	88668.21875	99111.14844	94844.6875	91171.07813	108532.5625	98295.41406	102280.5	79975.71875	99516.53125	90908.14063	67540.97656	75007.71875	303264.1875	275955.2813	237268.875	233565.25	88516.67969	87612.48438	88764.50781	92617.48438	690255.0625	767405.125	94468.02344	103689.7734	77950.61719	49055.96875	114418.2031	113018.0938	87394.14063	89389.63281
390.15837	254982.7188	224272.5781	277911.2813	284155.0625	244774.2031	250822.0156	275778.9688	226010.5625	275409.875	295356.4063	295790.375	268055.7813	285051.4375	274724.8438	292663.9375	169538.4688	170730.6719	349957.0938	320134.5313	261852.8438	274430.5625	204545.7813	228927.9375	300630.375	281609.0313	328614.25	349859.4688	343552.75	320029.8438	147700.1094	162735.8906	229435.125	211976.125	259685.3281	231542.1563	291861.5313	294548.9063	337993.1563	311860.3125	217966.6094	246907.4063	287845.9688	283896.3438	334898.5313	36877.30078	307946.4375	330238.125	210258.5	207782.1719
390.17061	253772.2969	243512.8125	304918.125	313017.5313	215835.0156	258952.2188	286427.3438	267933.6875	293404.4063	261665.9219	212087.0938	226248.4844	240755.5938	187009.6563	179255.5938	148118	172960.75	227352.2969	204033.7969	180470.4531	183873.6563	217374.6563	225648.7344	363909.5	327373.4688	368056.625	371556.9375	401276.125	409681.4688	135631.4688	157492.8906	229968.4688	210187.4688	515389.8438	305668.1875	296095.25	312104.0625	283918.375	252975.4063	340077.375	338045.25	354153.0313	435237.3438	649403.25	39786.33203	435069.5938	433853.1875	209626.1094	243302.625
390.17695	52377.20703	51964.55859	63277.30078	66910.70313	40946.20313	48335.21875	63957.40234	55804.11328	53216.97266	43925.73047	44655.31641	63930.57422	83648.27344	64690.21875	68368.41406	68405.98438	74334.08594	69133.35938	56487.10938	79146.125	90861.80469	57817.0625	58230.84766	65180.91406	61686.47266	46182.33594	65997.10938	51615.07813	51408.60547	63057.32031	58127.11719	88649.42969	86097.17188	35952.80469	37285.14453	49560.38672	46694.50781	58623.99609	63225.14063	105282.3828	122130.6641	50152.26953	52382.91797	52511.76953	6386.193848	53535.60938	66035.58594	65331.1875	64153.05078
390.18584	133478.75	136185.3906	136382.7031	144841.0938	118809.1094	127169.2422	144943.4375	134858.8281	133122.4844	123192.6797	123711.2969	161021.0156	171587.4375	151453.9531	154177.1875	149561.8125	175296.0156	145561.6563	137034.4219	174741.7344	197747.5313	129377.8672	138081.9063	157140.2344	134239.125	105153.5625	110223.4844	121208.7422	110241.5938	130896.2031	133314.8438	173406.2969	170351.4063	78472.13281	73553.42188	147690.4688	134320.625	142814.5469	139111.9844	231113.4844	220653.25	122903.3984	132099.8438	119357.5938	39230.58594	133215.2344	130424.8438	146420.4219	141210.8281
391.14882	47116.78125	39873.94141	42430.78906	38903.38281	37557.81641	27820.10938	42622.42578	37350.95313	29428.33203	41889.20703	40294.91406	41000.25391	38372.94922	54451.82422	50110.62109	35286.37109	41108.59375	48183.19922	40960.25781	40497.71094	38802.83984	54014.75391	50534.93359	44502.98047	49206.69531	44948.60156	29676.05859	42683.35156	41248.71875	44027.77344	47679.07031	38092.62891	43906.93359	33076.41797	31755.39648	45751.57422	49244.26953	36883.00781	52969.59766	32197.43164	44152.98438	42839.77734	46213.42578	39915.26172	42303.49219	33683.98828	40536.875	48262.04297	35223.65625
391.15598	94398.52344	101836.3203	118928.4063	119364.3203	90614.84375	94358.64063	124686.7188	100199.875	118929.25	34496.75781	29238.25977	220890.5469	251244.5469	214823.875	223540.0781	77402.33594	88132.82813	167276.6094	156106.3906	103234.9844	119863.4375	216075.5625	247867.3594	257287.5938	233603.7188	35774.24219	42935.67969	34948.69141	29733.55664	47051.6875	52046.17578	142007.3125	126234.8203	65086.99219	67865.3125	154042.375	166717.7969	80183.34375	85391.90625	102019.9609	93070.73438	108946.7109	113999.6797	22573.85352	7495.280762	244148.7344	235406.9688	250935.7969	253583.4063
391.16174	68313.46875	58062.05859	66271.96094	69761.46094	61713.15625	68219.53906	65619.07031	61525.21094	78987.17969	84449.71875	76133.9375	62413.49219	73370.15625	72613.00781	68144.47656	34039.16406	49190.03125	89743.74219	97971.39844	74189.69531	71574.60938	52072.13281	62033.43359	86457.21875	78173.35938	82559.24219	96447.16406	91870.625	80909.10938	42893.64063	42875.45703	58094.8125	58617.14453	92571.58594	61684.79297	72032.51563	73057.85156	80704.95313	88102.85938	50435.46484	54493.30469	74053.71875	74917.04688	93552.5625	16768.38477	92257.29688	74802.42188	51375.90625	53117.25391
391.19233	241354.8281	233226.1719	273788.5625	297391.4688	222529.8906	245316.6563	276435.375	254882.8125	271513.4063	265813.25	251339.4063	180789.1406	203733.0625	192792.2813	188808.4063	252086.625	306784.5938	310143.2188	297285.8438	221748.7344	234037.2188	166249.75	176729.5	307958.1875	281332.6563	573122.1875	578455.25	396682.8125	397855.5625	150343.5	159856.5156	311903.0313	301706.3438	283152.0313	195794.2188	304627.6875	319075.1875	364845.8125	352573	315478.0625	311673.625	187666.375	205973.1094	397045.75	45508.77344	340148.7188	338880.25	278334.5313	300837.625
392.1653	86077.5625	75041.44531	83455.34375	75941.59375	64247.35547	81770.83594	77633.75	77382.99219	81515	74539.21875	66600.64063	76278.875	79588.54688	75332.83594	71250.60156	63109.6875	68568.25	85792.0625	81284.67969	70474.63281	64842.78516	74706.99219	73847.66406	84703.27344	77163.64063	84484.82813	78812.21094	78009.94531	81029.61719	54973.92578	48835.33594	72390.50781	82433.38281	69357.67188	75824.17188	80187.96875	99649.0625	72866.03906	79648.375	99590.78906	98815.41406	73285.67188	78396.23438	87193.14844	57617.91406	73061.75781	86826.96094	69688.42969	53892.28516
392.17408	108521.8672	99421.58594	114180.4063	109905.3047	92487.36719	100448.8828	112976.625	101885.3906	107111.2266	128111.5313	125451.7813	110510.6953	113874.0234	119621.4063	112707.3672	76672.03906	83530.94531	152604.2813	145555.2969	113776.5234	121288.7891	77445.60938	87679.28906	138485.3906	125134.9453	167682.9063	156872.2969	161447.5625	176178.9375	56579.00391	58235.35938	94896.89844	90416.40625	139637.1719	95808.24219	129478.2969	139227.7344	144025.875	135167.7031	98969.94531	100922.9453	122688.9609	116424.7578	159084.0781	19942.36523	133937.2031	134415.4219	90414.69531	89323.61719
392.17628	64249.59766	58591.25	65449.65234	64141.20313	48167.41797	53125.22656	68474.14844	49638.14063	66870.69531	57877.52734	53649.22656	76446.39844	72679.07813	66142.9375	64099.48438	64784.07422	68119.84375	58861.67188	55044.16016	84421.03125	81496.82813	47522.60547	65534.74219	96919.82031	72826.03125	89113.14063	73773.28906	88995.67969	75719.21094	50274.67578	55528.66406	80098.82813	85101.41406	57486.17969	47776.9375	72391.75781	73228.15625	65162.77734	65815.88281	64759.26563	76363.59375	76837.69531	66490.14844	77235.01563	16181.97266	92724.64063	105460.9219	72929.71094	70389.19531
392.19565	81133.75	73630.44531	72951.57031	87500.45313	58173.21484	57217.39844	83849.89063	75428.17188	73968	73530.9375	71179.75	64992.99219	53139.47266	58113.90625	46713.31641	77220.29688	89707.17969	82704.50781	75887.8125	66751.10938	62198.13672	47877.46875	55870.89844	85057.08594	74688.5	158117.8281	166672.2969	111557.2813	120493.2656	46905.80859	36538.98047	92930.39844	82318.02344	68748.95313	52815.03125	94268.23438	87261.00781	105549.9375	99109.08594	90024.61719	87142.10156	51097.63672	66015.79688	112143.6172	11283.51563	98501.71094	103919.1016	80892.69531	72381.4375
393.13668	84606.625	101431.625	97837.84375	98747.78906	86011.82031	74702.08594	107090.8281	80712.08594	94799.66406	83111.30469	76062.95313	110268.6094	128876.9844	112964.3438	103364.9063	112514.5547	119038.0078	101260.2031	93505.3125	121179.3672	129275.4453	94306.78125	90366.27344	113169.9453	87066.57031	93823.11719	86449.26563	82958.84375	68989.84375	95645.50781	106540.4531	131781.8125	117436.3516	60692.39844	60738.29688	88847.625	95778.28125	98355	125411.1328	178857.5938	197840.4063	82364.71094	86521.05469	79650.59375	22708.375	90584.14063	96164.67188	122053.1016	104434.1719
393.16016	324003.5938	306896.375	334954.875	329410.5313	298829.5313	299774.375	315576.7813	308217.5313	334495.5313	327591.4375	300807.75	324638.1563	308391.2188	302361.2813	289999.4375	251793.7031	291469.4688	348291.6563	338376.1875	314153.625	310297.6563	331844.5313	309611.875	317169.375	322625.4063	365032.9375	343901.9063	360126.25	358640.9063	259050.7813	264960.0938	312881.3438	312793.125	332183.7188	272086.3125	330875.7188	356592.4688	315350.9688	315512.75	296772.9063	300145.6563	293475.4688	337442.375	385791.0313	206615.6719	331714.875	351133.5	309644.9063	288379.5313
393.1716	91120.30469	85771.41406	92020.23438	94367.05469	75929.77344	86854.32813	96472.71875	80937.42969	99305.14063	87550.90625	69397.66406	99600.25781	121595.4766	86931.33594	77842.13281	76387.64063	90348.52344	109531.5781	103901.0234	102247.5313	115124.4609	102374.5313	96328.44531	143135.6094	135439.9063	87766.60156	84207.92188	99256.25781	102327.2031	78994.17188	87668.97656	128590.5859	113103.5156	96022.92188	77212.69531	82854.73438	90193.46094	84852.25781	81742.4375	97983.03906	97532.27344	114316.9297	103841.6875	103047.8906	14862.62695	106492.0469	98057.39063	84117.28906	89344.64844
393.20794	36217.37891	36851.61719	32145.94531	31336.19922	32690.27344	37809.49609	40133.16406	34215.26563	28722.27539	35227.04297	38758.53906	38666.06641	21802.95117	40049.16016	30248.81055	52432.19141	30582.38672	40157.9375	35304.91016	31514.50391	28633.03125	29798.15234	34841.85547	37194.49219	36276.57031	59003.66797	61788.26953	39262.66406	45375.92969	27361.85742	25135.90625	31276.91602	31464.59961	36115.25391	29472.69336	45491.16797	46943.00781	42922.66406	36080.03516	31276.01367	36767.75	24247.6875	22007.5957	33912.32422	35293.73047	28911.09375	43474.30078	33876.34375	32472.92969
394.00945	181970.8906	168362.5313	184156.1094	167350.9375	174856.9688	173553.0156	157206.5	176968.9219	161779.3281	171666.6406	181553.9688	180628.9219	164457.0313	186417.2188	174746.7813	166971.2656	166921.8906	168541.7969	176903.9688	170772.7188	177779.2813	179733.2188	168957.5781	170421.6563	147585.7188	165818.5156	165926.125	157463.8125	171726.2656	157436.8906	156573.4688	166006.2969	166471.4219	152933.2656	139348.8594	189056.5625	193208.625	165833.8594	184421.4844	168896.9688	162349.6719	164915.6563	176792.4375	179407.375	239360.0781	163183.125	186901.6094	178369.7969	154293.6094
394.14436	130239.3984	134837.0313	152369.3125	153068.5156	111395.6641	130219.4219	149443.4531	117287.9141	166622.1875	92938.89844	93200.20313	195455.3438	184092.9688	172177.6406	163764.6563	75799.38281	98682.67969	81129.71875	79693.34375	88967.66406	103856.7969	109564.3984	112266.0469	294858.0938	216152.7188	209832.75	230628.25	173950.4219	177119.25	43440.22266	59097.93359	142626.9219	132745.2813	86562.85156	64883.49609	73742.88281	82501.78125	63726.34766	50887.19922	131784.75	124456.4922	109217.6953	114398.625	66552.28906	18188.62305	140686.7344	128869.2891	133171.5469	152016.3281
394.16372	98887.47656	94489.92969	90704.09375	100617.5234	87936.48438	79210	87813.49219	85450.49219	99492.41406	97878.60938	83509.60156	93611.89844	94864.04688	90323.51563	78695.39063	78451.85156	87408.75	95562.89063	101426.4453	90785.10156	92392.64844	96844.89844	87799.67969	91973.96094	93470.29688	91124.9375	91940.03125	100096.6172	103142.3203	76427.30469	73560.02344	88175.49219	91277.92969	80734.85938	73722.17188	95041.5	99852.9375	79276.47656	91661.13281	82563.08594	89322.98438	88664.24219	94598.21094	112651.8125	56669.22266	84764.26563	108083.3438	89412.25	93922.44531
394.19197	149083.5313	146419.2188	160909.7031	187057.4688	128839.6719	135289.625	149399.3438	149549.0156	180607.3281	190362.375	173139.5781	176561.2656	189215.4375	164238.9688	158534.6719	130002.75	152526.9219	211515.1875	178477.875	244702.4844	238300.5625	140010.8125	168431	240267.2656	216722.0313	208493.4844	244800.1563	254597.4375	258484.9844	114477.75	135172.3125	195070.6094	175779.9219	189062.625	140975.2344	220178.3438	230262.8438	200119.8438	200058.7344	180469.1563	219692.2969	200225.625	227487.5313	314653.3125	43356.78906	289115.4688	274361.0313	188822.3125	173125.4063
394.21598	24046.85742	18919.08984	24222.46289	13672.41211	14558.88965	10882.61035	16707.75586	21281.2832	18890.01563	11541.96094	13265.41309	17990.33789	16049.81055	22190.42969	15529.0625	13054.74023	13892.73145	13588.04492	10173.82324	11152.98828	13420.14551	18838.27344	22178.70313	14209.52246	16531.56055	26717.39844	17538.58398	15557.95801	13692.54004	15933.59082	12419.64648	12193.16992	10203.37695	15479.43652	15654.79688	18252.75977	18367.55273	20612.02148	18094.95313	23179.55469	18436.29492	14410.91797	14850.35352	16347.06152	30614.33203	15297.96191	14681.96191	14314.36914	16839.93555
395.0129	39311.20703	36339.79297	43114.30078	35090.25391	36957.51953	43638.74219	40453.75781	39086.50391	35561.23438	36809.33984	41785.92578	41438.89453	36723.57031	39323.15234	35395.89844	34045.46484	38188.22266	42413.97266	44953.38281	41836.70703	46358.94531	35924.23047	43448.52344	38849.26172	32321.58594	36303.84375	30079.74023	40480.57422	38987.70313	35067.64453	39406.14844	43563.42578	36170.47656	24960.0957	40905.27734	44624.58984	40313.78516	36352.23047	45112.64453	31450.29492	33698	38518.70703	33895.66797	46571.73047	50672.78125	43283.46484	42221.78906	40211.61719	36272.42188
395.01716	498316.2188	493209.4688	504265.4063	509416.375	479653.25	455753.25	428660.375	506874.25	474441.9375	453973.5313	452528.1563	462874.5938	451597.625	465205.3438	444311.3438	438209.4688	473857.8438	465612.6875	445841.75	434233.0313	428629.5938	466545.75	468372.625	439604.875	444543.75	510804.125	448028.3438	438348.3125	465530.4688	410685.4688	420361.4375	430778.8438	450842.5938	456588.4688	417736.1563	473025.0625	491790.125	427122.75	463566.5	474117.1563	488185.1875	432748.8438	484187.8438	485764.4688	516720.5313	436683.5313	516364.1875	478050.3438	444211.9375
395.1562	99731.94531	114728.3984	118374.6797	105259.7188	98307.29688	94573.07813	106892.2891	103140.8984	94277.39063	102888.7813	111275.1719	98098.26563	102936.7344	103982.0313	102738.7969	106216.6797	102035.2188	111985.9297	99829.46875	108495.4922	99040.10156	108988.4453	121641.4766	99265.75781	99130.94531	109184.9141	120621.4922	103537.7031	100836.9844	95308.22656	104030.5078	109704.8438	102715.9922	98368.58594	84466.11719	98000.57813	108552.0625	96929.69531	109701.5	95124.91406	101496.4063	105660.3125	101621.3125	107926.4141	107880.1172	96029.63281	108806.1406	106586.4453	94497.97656
395.17607	69186.63281	66943.71094	65030.71484	64160.86328	45927.86328	56436.78906	61259.79297	56462.81641	60837.89453	74153.30469	63314.11719	56280.51172	63408.24609	61271.26563	60275.92188	47590.99219	55851.38281	66776.125	73778.08594	69154.41406	69300.17188	52667.77344	55594.42188	111872.6094	104458.0703	90355.76563	100301.8516	67725.69531	67780.67188	43973.98438	49505.77344	79584.85938	72820.67969	46961.99609	50451.99219	64551.91016	89128.30469	89114.01563	78351.40625	67787.92969	69564.45313	65032.61719	52197.34375	88085.64844	11310.16602	83854.52344	83864.22656	60002.67188	67166.71875
395.18723	418763.875	401985.0313	461108.2813	470306.1875	386575.875	415744.6563	450047.4063	448572.75	476689.1875	407239.9688	346427.9688	460875.1563	470259.25	379698.625	356757.4063	338883.7813	375218.5313	560939.25	490059.1563	421407.875	444710.5	404377.8438	392978.5313	680635.5625	664904.625	496481.875	516642.8438	535539.0625	568489.4375	284105.0625	327204.0938	452132.625	427827.2188	551316.25	459219.1875	395023.25	422493.0625	385172.125	373321.4688	493965.1875	485834.6563	569633.875	617784.1875	560060.125	86061	556263.9375	534475.375	384425.7813	432269.6563
395.21238	58447.21094	48584.79297	59235.66797	78821.86719	59355.75	52246.10547	65208.11719	53393.69922	63696.46484	55480.90234	61901.30469	38493.64844	34783.40625	72641.49219	69312.39844	41068.09375	47910.70703	49177.05859	42420.71484	114908.1719	119914.0156	45236.30859	43347.15625	65709.38281	58195.45313	118749.2344	129869.8828	75789.50781	74730.5	33818.75	43368.61328	94742.66406	91417.83594	44167.54297	51507.55859	55586.39453	67410.03906	89845.69531	89422.17188	102655.7734	122454.4922	78963.36719	78901.23438	133236.5156	7979.938477	173081.0469	169324.9219	66775.15625	54970.17578
395.22374	19281.32422	25809.31445	23561.05859	21403.44922	20058.38672	21618.99609	19892.16211	31031.67188	17255.25391	21902.23633	19350.96484	20709.26953	15535.04688	17292.82422	23802.20508	22454.20313	13385.27246	19116.63086	22397.70898	18466.1875	18809.99609	21313.30664	22774.29297	23410.67578	19349.0918	28548.94531	23156.70313	25590.54492	17938.34375	22896.48828	17611.69336	19302.42969	15736.53711	15622.35156	13549.11816	22104.07227	26151.19141	29416.2168	25149.9375	18521.48633	22447.0625	21918.44727	20939.83008	18606.74023	38608.62109	19078.80664	16231.72949	20859.66016	17906.30469
396.00314	47701.48047	43441.05469	50813.39844	46441.77344	49792.74219	52684.05078	53949.37109	50568.99219	49238.29297	45826.17969	46391.72656	52839.875	50104.74219	51694.15625	44848.35156	50463.94141	51836.60156	55444.1875	54296.42188	49008.32813	53373.61328	47534.28906	44193.86719	48689.78906	51865.88281	30969.95117	44452.92188	47897.26953	51947.29688	39569.73828	46121.44922	44324.41016	49432.48828	43574.16797	45787.93359	46432.83984	45152.74609	46216.98828	40637.72266	41438.37891	45259.09766	52030.44922	51458.57031	54847.97656	48071.3125	43519.53906	48538.64453	43100.21875	47857.45703
396.00396	45850.875	50675.27734	56517.67578	52413.38672	55366.95313	61336.42188	57147.85547	60713.55469	64881.23828	53966.84375	52894.0625	53634.94531	53224.48828	47632.44922	54557.51172	52464.84375	58243.05078	59060.14453	60686.01172	63320.25781	62728.50391	53217.89063	61845.03516	41404.73047	68806.08594	48442.91406	53074.72266	50558.25	55443.45703	43935.95703	51614.625	48523.71875	55775.0625	43418.53906	52816.89063	58746.28906	48155.41016	51349.60938	48702.83594	58119.90625	49355.69141	51816.28125	55818.70703	68371.34375	57969.66797	55315.02344	68850.36719	50949.37109	59765.74609
396.00518	56988.57031	68063.79688	57622.20313	54213.49219	64115.87109	63557.55469	63718.58984	63321.81641	72622.96094	60954.48828	73133.00781	61144.59375	69457.94531	60368.87109	62641.15234	64701.09375	71396.60156	59507.08594	60689.08203	65742.42969	67831.35156	67282.625	60989.67578	57081.40625	63719.625	53028.46484	65910.61719	59237.39844	64635.95703	55056.92578	60486.50781	53753.70313	67999.71094	49172.02344	52483.01172	59260.17969	62164.20703	53895.52734	59951.76172	61538.96094	55616.11719	58732.61328	65521.47266	64944.74609	66147.51563	64940.41406	75927.64063	60978.76563	59224.5625
396.00599	70686.29688	79792.41406	72138.42969	73045.60156	81420.74219	75879.67188	75078.35938	78587.05469	67332.17188	66489.32813	77385.92188	70533.23438	77003.01563	64457.98828	67177.96094	71042.07031	77392.85156	77146.33594	74822.38281	76434.42969	80605.9375	70406.1875	72677.21875	69061.94531	81551.5	64009.39063	77799.57031	86552.64844	73815.77344	62967.11719	63123.15234	69529.57031	76397.39844	46799.29297	62616.4375	70965.30469	77236.90625	66790.11719	67470.24219	77910.96094	68120.15625	66639.36719	79005.03906	74016.09375	65332.10156	72407.04688	68049.875	65280.97266	62846.57031
396.01006	120518.7813	129316.1016	125918.4844	121135.4688	123600.3672	119660.0234	131057.8047	128743.8516	135380.6563	122518.8203	123635.4453	120376.2969	116897.3828	118888.9531	127291.6797	106450.0078	109103.6094	122539.9688	128023.6563	116410.4063	124688.4063	110525.2422	116135.1094	118960.7266	138024.4531	103642.1484	118183.4609	122620.5469	134170.4063	98628.24219	104659.4141	113072.9922	118686.2813	94341.73438	104766.3125	125488.9766	128593.4297	116840.4844	125681.5781	116495.8047	110538.8203	122710.7891	129380.4609	133320.3125	127782.7656	113657.9609	134589.2344	112368.9297	128145.0938
396.01088	114982.6641	138789.1719	117558.2109	138282.4063	141976.8125	145060.6875	136141.2969	145360.1875	146809.5469	122553.3438	142118.8281	123391.6484	138730.4063	117631.1172	138435.2656	125732.0078	135047.5313	127394.3125	145046.7656	137769.2969	153129.5781	130356.3672	141490.2813	127429.2969	143291.375	124176.0938	134792.0313	127757.9922	148618.6719	116475.2188	132029.0625	125289.1719	135979.5625	97873.49219	119577.0938	137324.5625	144000.8438	124729.0078	138349.25	128010.2031	121865.0703	119737.4688	136163.8438	161014.375	143397.7188	141175.2031	138057.1875	123826.9219	133891.7813
396.0121	173311.9375	174735.8594	181130.375	184484.1094	180040.0156	182187.5781	166721.7344	186948.8906	172658.3594	162320.75	176858.7031	168780.0938	178340.8281	156016.2656	164169.1406	156939.0781	151397	175244.8125	184217.7344	176957.5313	179570.9375	172247.8906	175936.1406	165438.1094	171487.125	161561.75	198395.0313	184212.2656	188818.6406	148653.9688	149267.7969	166148.875	174299.2344	136781.1563	169337.2969	166865.875	174730.5156	166619.5781	167244.3906	167644.5625	156122.2031	161506.3906	171753.3438	215192.0938	156426.2969	164038.9375	182519.8125	159756.7188	148035.5938
396.01414	211792.2969	227559.2813	236811.6563	247662	264963.8125	272953.0938	278497.0938	308109.5938	274416.0938	217667.7031	254952.2031	220139.3438	267238.7813	211388.6563	268508.9063	233991.2031	245705.6406	232763.1875	258127.9063	259345.7188	270833.25	217642.6094	257282.6563	226547.625	285553.8125	207832.0313	272799.6875	240971.7031	289691.625	200648.75	240045.5469	215319.125	275775.9063	175191.375	240471.5	246401.625	259101.5469	216125.1094	262133.3125	232252.0313	264241.9063	229715.125	287255.8438	283550.4063	214837.5156	236510.7344	291892.3125	230467.8906	243716.7188
396.01495	298614.6875	281854.75	316780.625	310221.2188	309896.75	314375.4688	311871.75	348732.8438	328197.6875	286603.9375	300852.5	278465.5625	302925.7813	273326.4375	298397.2813	276594.25	287988.0938	303124.625	318756.1563	303315.9063	291710.4063	293685	300967.9375	281719.9063	326155.4688	275420.4688	313816.25	306261.7188	317597.8125	243629.4688	263083.2813	275395.3438	294303.8125	231864.6563	275618.6563	295982.5	300896.5313	274780.7188	297636.4375	283269.9375	301987.8125	281418.0938	321489.9375	340297.375	227106.3281	274069.5313	341040.4375	278100.5938	275697.4688
396.01576	392617.6563	355248.3125	407668.8125	404251.4688	338455.7813	364654.9688	328778.5625	333576.2188	295956.6875	374008.0938	347963.1875	345276	337145.4063	342155.4688	349909.4688	305881.1875	251085.5938	395751.0313	344943.6875	351162.875	249320.7656	368581.6563	334547.625	367387.0313	316286.9375	354301.7813	325033.1563	388682.9375	343925.625	284358.6563	226810.1875	347814.5	281342.75	317146.875	324555.0313	367974.4688	272584.75	337147.4688	305582.9063	341436.5313	294519.5625	353675.7188	329929.7188	436007.9375	238182.3594	337926.375	349653.4375	338311.4688	278156.875
396.01781	786948.75	703778.9375	834747.1875	864873.5	771064.6875	808023.6875	761501.25	774094.75	676807.625	709712.625	745809	668061.75	754796.375	657943.8125	726065.0625	641014.1875	571793.5	775377.8125	780129.1875	748670.8125	641438	710199.875	742074.625	737319.5625	736275.125	728577.25	777336.8125	799777.25	803992	552861	542154.875	637243.4375	654587.125	629015.3125	693288.6875	779245.6875	637725.75	649652.875	673915.875	711966.3125	644221.625	693015.1875	747093.125	969416.125	607586.8125	699618.375	768512	690265.8125	609924.9375
396.02493	102286936	101118464	103602664	100793744	97827920	100396120	100199896	103004816	98917312	101978720	96976824	98835928	100749216	96671760	97864256	91770304	91601112	103532176	100902376	102021712	100808960	101248544	98340464	96665448	100385440	92861800	98192848	104242120	104162928	86666256	88187352	96594312	97535792	80993712	88065296	99547592	97904664	94142280	96208088	92768384	93004480	96990472	99977576	108700080	89652848	93867616	102141680	92425352	91454216
396.03369	330264.5313	321269.1875	350379.8438	358070.9063	344718.9375	352518.3438	361823.375	390200.1563	360108.1563	320390.2188	337340.8125	311871.6875	354445.6875	302864.125	345702.8125	313083.4688	336877.875	334120.1875	356448.3125	347269.1563	364981.875	326078.25	349495.2188	315457.375	373119.6563	302156.1875	376568.0938	348102.5	362801.125	270745.375	320338.7188	305633.5	359155	252691.2656	315455.375	321282.5938	349148.4688	309523.6875	336901.5313	322081.4063	343010.1875	311157.5938	365818.7188	363904.0313	288595.375	308621.6563	361483.9063	305425.125	324736.25
396.03491	262219.0313	267529.6875	290331.1563	286381	284525.6875	297223.0313	288484.0625	309187.6875	283936.0625	269572.9688	287899.5313	256990.4844	299476.625	252467.1094	284120.2813	268364.125	267484.7813	276824.2188	284995.8438	296979.3438	298666.4063	268855.75	298355.6563	265272.3438	287987.375	246419.1875	289524.0625	286557.5625	298595.0625	238948.3594	256424.5156	258928.125	296699.3438	208368.2969	256142.4531	283521.0938	283007.1875	261650.75	277993.9063	276317.1563	273650.4063	273023.5938	290941.875	313906.3438	253961.2344	259797.7031	289402.4375	265125.1563	254764.7969
396.03573	228055.9219	217863.0781	228397.8906	234123.1563	227866.5781	238701.875	227260.6719	233430.9375	238745.7813	223744.1719	227282.1094	213988.5781	235702.5625	217784.375	222444.6406	209727.2344	214728.5938	241746.6094	226733.4844	247243.5	246830.7813	222017.1563	231541.6563	220220.9688	234442.2656	217402.3438	222723.1406	250425.7813	238186.7969	203702.375	207546.2969	220811.0469	234987.6875	175097.5469	201091.4219	227434.4531	239482.5625	217908.0781	220030.3125	214574.1406	218035.8906	220677.6875	237417.6406	244230.7656	216288.9844	231351.6406	237326.0625	213290.5625	219349.9844
396.03776	159989.2969	153912.1875	158068.9688	160031.7188	155876.8281	153006.2656	151739.8906	162717.0469	160870.5313	146628.25	149095.0469	145433.2344	155539.0469	141527.4375	153127.3438	145883.2969	136545.0938	163467.5625	169522.1406	160386.5625	159083.6719	158318.625	146745	141890.4375	163546.5938	136311.0313	144274.4531	156539.5938	162157.8906	124520.3906	140359.3438	149389.6563	150717.875	115752.3984	138990.1875	156211.6094	148310.4688	148469.0313	157055	139096.9375	145638.1406	149010.125	153669.9844	180751.9844	149372.7813	154090.0781	157991.2969	148250.1094	144437
396.03858	131019.9609	127468.6563	135951.9063	132614.5156	134717.6406	128270.4766	132914.625	137432.25	136514.3125	135131.2344	124755.9375	132120.4844	134223.9219	131137.8438	135712.7188	125582.8125	122137.75	137296.1719	132018.7969	137279.9375	137505.0156	134890	136625.5469	124453.8359	128137.9609	116814.6016	129340.625	133263.4219	136183.625	115338.1328	120833.0859	132113.4063	128053.0234	113345.9063	109891	128445.25	130305.1484	118944.9844	132378.3281	124232.1406	120246.4219	124892.6719	131616.5156	140884.9063	128604.625	125707.9766	142272.6563	124602.7188	123457.4453
396.0398	109992.1094	107534.7891	105873.4688	113933.875	115289.6797	117170.8984	108050.2891	121506.0156	106392.8594	108792.1641	113132.7734	109846.3281	118931.5938	109577.2734	121504.6328	102128.7891	106777.2031	111163.1563	115068.0469	112056.3281	115512.3359	113979.4688	113899.0547	102780.0391	117587.4297	96489.46875	125476.0469	119609.2578	114288.1953	101916.7578	102781.0469	105452.875	115900.6406	101715.875	105931.8594	116211.875	114490.9609	104653.7422	113354	99332.48438	106022.6719	108368.4063	121046.6641	113261.6719	102090.9063	105647.7969	105206.7031	106691.5313	98588.89063
396.04061	98320.28125	95104.26563	98291.64063	98378.82813	108607.0391	102109.0703	100312.7188	107641.3594	103741.6484	89627.90625	102164.1797	89788.36719	111947.7813	88619.80469	98275.77344	104898.0781	103243.3594	104931.1875	99369.78906	100535.8984	103953.1484	97165.1875	100270.6016	97649	104443.0859	89985.35938	116451.5469	103745.4453	105847.9063	82697.96875	98349.78906	89723.26563	105029.2344	83622.22656	99848.74219	102188.7891	100138.0547	87248.92969	98445.27344	100442.0313	95578.3125	98350.78906	107791.375	109801.5781	87495.13281	88498.9375	101873.6641	90120.24219	95044.60156
396.04183	92294.0625	85527.99219	91712.49219	88339.1875	88092.5625	100175.7656	89935.79688	97811.78125	93936.19531	89920.74219	85669.05469	80850.20313	100972.8281	81840.25	84719.70313	90271.53125	96519.46094	92111.78906	96078.75	96822.66406	99242.125	85160.49219	97257.50781	87978.98438	93942.05469	77460.35156	92351.64844	99781	95618.00781	76444.53906	84130.80469	85580.96875	93988.13281	66387.13281	82555.73438	87599.96875	86091.02344	81877.60938	87021.25781	88559.99219	89210.27344	82017.17969	99266.77344	91621.70313	81575.21094	90423.45313	87613.125	82402.04688	79511.21875
396.04265	79007.74219	72824.88281	69503.76563	78389.14844	77051.09375	81993.46875	76590.13281	81655.13281	82393.71875	78324.59375	82690.64063	77932.5	81006.86719	68782.35938	82505.01563	78992.84375	72606.13281	77670.23438	86654.91406	81849.96875	85087.78906	77662.19531	85097.13281	84184.94531	82665.57813	65926.80469	81776.34375	83579.75	90496.16406	67344.55469	73818.3125	74661.25	83970.85938	65182.46875	66573.97656	76234.79688	86314.01563	71473.42969	78216.51563	76841.30469	81318.34375	69506.96875	79819.19531	85640.98438	79107.10938	79639.25	85284.57031	64590.65234	80769.99219
396.04387	60939.06641	67377.24219	70427.15625	68922.60938	76929.71875	69538.05469	79381.19531	73673.28125	73477.82031	60662.22656	70752.85156	66694.21094	77178.86719	61500.16406	60537.76563	71334.32031	65429.40234	69028.3125	74858.47656	75300.10156	78844.39063	69779.65625	69869.64844	63613.07813	82911.125	60354.17578	64107.92969	70252.42969	82998.4375	61498.39844	63104.96484	60791.6875	69282.88281	61900.98438	60588.33203	74647.59375	65634.50781	63502.76172	58813.74219	66938.89063	71180.6875	68672.4375	75541.67969	76868.14063	63697.89453	62488.86719	71777.21094	69284.85156	64814.34375
396.04469	60769.05469	56013.46094	61556.45313	56109.32813	65162.30078	58901.01953	66303.42969	55553.37109	61745.25781	61762.16406	59349.72266	55538.55078	61844.88672	58055.92578	60860.01563	57639.83984	60364.53516	72680.02344	62776.28125	63697.37891	71399.00781	62185.15625	60177.04688	57872.70703	72115.14844	44451.82031	57185.70703	60201.88672	76098.25781	48735.21875	53930.88281	54631.85156	63010.67188	45541.41016	51948.3125	61853.98828	51501.39844	57553.28125	64312.14844	52061.38281	62070	56677.41797	59131.78125	63743.92188	60463.09766	56485.16406	58903.89453	59500.29688	58565.00781
396.04591	58335.38672	50633.875	52013.875	48223.64063	51938.64844	53963.98828	55462.14453	53665.13672	47927.79688	52368.70703	54923.39453	51431.16016	58228.00781	44477.36719	52876.73047	49212.95313	49250.76172	55842.26563	51030.21484	61162.39453	62007.50391	59545.04297	56142.62109	48768.21484	49370.64453	42694.19531	53161.05469	53433.40234	58912.96875	47582.84375	50881.49609	51588.85938	54405.21094	38084.41406	49431.10156	54370.53906	53156.86719	45603.26172	54016.85156	44524.21094	48248.77344	60518.33594	52923.67578	55059.03125	53741.91797	49638.32813	56973.33594	46147.86328	47327.89063
396.12373	167566.2813	181262.6563	215006	222912.6719	152227.0313	166429.2031	231466.7813	167148.6875	215814.6719	205710.2188	200258.6563	102727.625	100488.2031	212435.9844	195063.6094	92430.99219	109414.875	163584.5156	145181.5781	346871.375	353205.6875	284363.75	280109.6875	383546.875	304028.625	374483.4375	365897.8125	260035.9063	246970.3906	158433.7344	194789.1094	171985.7813	148204.4375	280746.3438	176528.9375	111106.0391	126542.625	209937.9531	217976.0156	263185.6875	285149.1563	254914.9844	284531.9688	365536.5938	21999.59375	240676.0156	214940.4844	293045.5938	285822.0625
396.16001	138387.5156	150401.9375	157893.8438	191288.4375	131162.9688	132905.5469	166805.6875	134551.7031	170102.0625	142689.1094	130808.8516	154077.8281	136172.6563	162596.125	150998.5625	127296.7344	135725.9688	155199.2031	140507.5313	98929.92188	105030.0625	139275.7813	136347.0938	165156.3125	144470.3125	207214.1875	193692.9375	186155.8438	171609.2813	192989.4063	213838.5625	181090.3438	175150.5156	183577.8438	129768.3359	144445.625	164621.6719	171011.5625	167479.25	224816.9219	206200.75	192328.7344	209903.0938	181134.4531	37915.02734	187985.25	185661.2031	231376.7813	234624.9531
396.16388	60422.73047	53197.07031	52631	60649.76172	55468.58984	50821.76172	40474.05469	46211.60156	43509.48047	51637.37891	50134.57422	48869.42578	43336.91406	49951.35938	45810.28516	43699.1875	45270.79688	57400.57031	48651.12109	47806.99609	42123.5	50458.31641	48552.48438	51066.89063	58512.15234	54584.75	54095.31641	52942.375	49238.03516	40706.51172	41885.71094	46776.71484	52760.76172	51974.04688	38678.03125	53454.04297	50880.29297	48547.48047	42198.88281	46718.1875	48045.75781	47623.74219	48286.33594	52469.30078	40889.73047	41879.55859	53990.25	49722.31641	52469.28516
396.17122	326082.0625	312782.0625	389078.2813	375562.0313	285489.875	326300.1875	365889.5938	314564.625	387595.0938	396840.7813	360233.7813	357204.5313	394309.5625	407306.625	367591.2813	248426.5781	274474.0313	475124.5938	422755.75	402768.0313	409993.875	297626.9375	311864.8438	461961.7188	382218.0938	467835.4688	510430.5625	493245.4375	462437.4375	184422.1563	211619.9688	354349.375	345782.3438	365302.6875	351672.6563	422858.3438	471364.5938	393225.0625	376646.125	310330.0625	355806.4688	404122.4063	419720.75	483331.4375	50440.28125	496117.2813	459525.4375	325848.1563	312232.1563
396.19057	114235.6641	107116.9766	116874.3359	121691.5	105568.4688	116304.3125	121733.2188	117400.7891	131648	114347.5547	87919.82031	132049.7188	134858.2656	110024.0469	91266.73438	87323.83594	98911.21094	151759.5781	126124.6094	117233.5625	121920.9922	114690.9609	97023.58594	183391.4844	165873.4688	119778.3359	133774.6875	142051.3125	149912.3594	76422.30469	86537.32031	120832.125	118025.1016	135525.7813	125206.8828	104493.4922	97330.4375	110730.4922	103866.0391	121719.5547	137305.4531	161764.0156	154729.3906	152472.0938	23607.83398	151950.5938	139455.0781	102185.8828	120566.0313
396.2077	169878.4844	166710.4063	180545.9219	196595.1406	150397.0313	159434.1406	182630.6875	153132.2031	212844.2031	234444.2188	211571.125	162036.3281	170795.6875	187937.2188	180097.5313	114961.3281	133767.8906	205183.4844	198494.1875	199768.1563	200106.8438	143461.0469	161286.3281	290239.0313	255799.4844	268927.5938	265438.5313	291438.3125	318018.9688	99086.95313	106432.4609	162191.0156	158179.6406	242358.0781	205005.4063	228245.1094	196309.4375	223595.6406	221493.1094	183863.9063	210926.3906	168099.5156	165219.6875	327062.6563	43833.73438	311472.3438	295915.9375	153008.2969	154162.7969
397.01821	50709.57813	47339.07031	55933.41797	53859.83984	66686.33594	72720.71875	66690.33594	64679.44141	62009.27344	47965.47266	60096.25391	53052.94922	68414.17188	43234.72266	61572.98828	57714.47266	60337.10156	61501.72656	64476.39844	65337.47656	68908.85938	47971.01563	66941.29688	52797.0625	63172.49219	47529.50391	66985.60156	62457.05859	68067.10156	47998.45703	55537.57031	52655.51172	64629.78516	39227.71875	53619.05078	62653.79688	66481.76563	52319.60938	68109.39844	55187.68359	62626.91797	56099.35156	69199.08594	61625.6875	60597.33594	60367.40234	58028.21484	59763.68359	63974.21875
397.01965	110997.7188	107089.3906	129905.4141	140950.1406	127708.5	124891.6797	116195.0547	112540.7969	102540.2188	112533.9766	116926.0781	100293.2109	123363.7891	109291.8906	120136.0547	113576.9453	87867.04688	119846.5938	124989.9453	129658.9531	94722.21875	112758.3281	126009.0313	121972.4688	100875.4219	110679.625	112861.9844	132458.4531	119503.0156	104897.3516	87958.46875	112577.6406	112719.1016	94315.35938	113015.7422	117385.6641	100199.5313	111622.8359	102978.2969	114032.4688	108354.2266	118148.2266	108786.3203	148990.1563	82293.04688	111247.9219	109661.9219	116323.6094	89694.71875
397.02108	219352.0156	211483.5781	216920.4375	201560.1563	188469	195528.4219	185897.8438	215830.8125	199027.5469	196487.2813	172416.1094	180015.7344	158916.4063	184036.5625	171022.5156	130404.2813	154817.0938	196444.9375	198559.3125	165088.2188	153165.0938	177542.4531	151735.0469	175157.6094	196690.8594	195928.4688	194303.3125	190812.5469	208222.0625	135676.3125	124077.1172	162699.75	141219.1719	197099.6406	183778.2031	190179.8281	175636.75	177284.0625	188112.2969	177015.9688	172749.9844	170317.5469	206132.0313	255277.7969	128346.6016	174599.5	227282.7969	164588.9688	160364.9063
397.02231	346561.9063	348360.3125	357067.0625	348006.0625	336454.7188	356763.75	351652.4063	372966.625	362180.7813	336652.9375	329851.1875	318243.4375	337571.125	318718.4063	336763.375	304358.7188	338437.3438	342686.125	349918.3438	341216.8438	347843.1563	328267.7188	331139.8125	330103.6875	358613.25	321141.7188	346950.7813	346006.2188	361876.25	283084.3438	297553.4063	311463.1875	326671.4063	300048.625	315307.3125	337766.375	348007.375	321508.6875	341961.2813	316102.0313	334728.75	319556.3438	354060.5625	405947.7813	307633.4375	323707.9688	377870.375	312615.7188	330465.5313
397.02436	356561.0938	351975.6563	399305.8125	399790.0313	388640.875	398280	410701.0313	443735	434347.3438	359490.25	369808.6875	334285.3438	388984.7188	342997.0313	389524.1563	345567.625	383831.5313	378031.375	412637.875	383679.4688	414177.4375	345516.9688	374540.2188	360817.25	428276.875	372960.375	430802.1875	391758.9688	423036.5625	319336.7188	349214.5313	336490.3125	380393.5938	326902.6563	349384.2188	377640.875	414486.5625	346156.8125	400105.1875	367876.6563	396132.75	357601.375	423045.2813	434575.9063	364557.0938	370547.875	446552.875	359913.8438	381210.625
397.02538	903177	850988	968585.125	1088352.125	1116061.625	1197211.25	1178211.125	1315482.625	1184371.25	831371	1086878.375	794495.9375	1050412.875	802681.25	1090879.5	856262.6875	923118.3125	928942.1875	1217186.625	963956.5625	906744.3125	778040.9375	1009071.063	919298.5	1229568.875	942622.1875	1325405.125	986495.4375	1275243.75	648114.0625	836328.1875	736466.875	939454.125	818512.4375	1052381.5	1068976	1101530.5	831486.875	1143297.5	963843.3125	1059491.625	857191.3125	1268615	1385939.75	777083.6875	1002242.688	1327713	971366.3125	1020268.125
397.02825	18124302	18468518	18051950	17218786	16860860	17288644	17608446	17926840	17179512	18415926	17105844	17875906	17686528	17557824	17308570	16282969	16461156	18480420	17707500	17917570	18098594	18054710	17228924	16954394	17499700	17007704	16808230	18446314	18438782	15691488	15703393	17246878	17062318	14885928	15017352	17622998	17539718	16937284	17029748	15879387	16298085	17177916	17429734	18978250	17254420	16668581	17720222	16247543	16374305
397.03193	427434.0313	435672.125	457583.1563	445815.875	442455.5938	450337.0625	453268.0313	465637.8438	443521.2813	435406.7188	430653.0938	426533.5	454350.5938	427319.7813	443796.9375	426520.6875	435212.6563	448042.5938	458923.25	451175.8125	453037.0938	433474.5938	435343.9375	429641.5625	453418.7188	386447.9688	456087.6875	468155.1875	478625.8438	397216.9688	405775.9688	419551.0313	443135.1875	359210.75	395815.375	446758.4375	468069.4688	430597.7813	438779.9375	409300.0938	410936.75	435272.9063	453524.7188	495144.0938	434207.7813	438829.9063	466828.125	408244.3125	416734.5
397.035	154505.9219	143410.2969	180189.3594	164485.5	139524.8125	151284.2344	140022.75	137027.4063	121197.8906	151503.0938	134282.4375	144854.5469	146721.3906	148935.3594	135201.75	141745.7031	118095.3203	172087.5	139255.5938	154650.1094	134050.125	151312.5781	141239.4063	159383.8594	135762.1875	153108.8906	135077.75	165347.5469	142083.6719	136156.0469	114194.6719	143863.5938	138583.5625	127045.1484	125914.0703	153168.3125	131874.6094	146106.1875	134575.9688	157959.25	121982.3828	157362.2188	125135.1094	170174.9688	129270.5078	154152.0313	130260.8125	140803.1875	120565.7344
397.03705	50630.33203	54239.53906	56956.43359	55555.02734	59422.83984	69044.6875	66019.17969	59569.59766	58174.67188	57872.89453	53146.17969	53431.55859	59743.32422	56848.00391	58440.42188	53903.41406	57145.37109	60312.36719	64159.05469	64467.66016	64441.65625	57916.125	61826.375	51119.04688	59442.96875	54757.28125	64867.92188	56432.04688	65472.53906	51376.94922	58103.93359	54161.8125	58599.44531	50931.81641	53905.50781	62749.26172	66257.83594	54175.51172	57543.35156	60183.99609	59942.77344	60025.44531	69715.10156	74104.32813	61777.17578	54230.33594	62882.34375	56662.87109	59655.53906
397.12714	44200.96875	48571.87891	56598.83203	68194.32031	56488.17188	48377.95313	59051.48047	45233.3125	54834.48828	55377.57422	52427.0625	26479.55469	22713.20313	54659.48438	60239.37891	29087.9082	23839.31641	52782.07422	49855.375	96262.58594	98378.98438	73711.16406	80250.35156	108314.7266	83846.70313	93076.78125	89116.24219	73905.82813	72007.48438	41306.17969	42967.90234	43591.00781	41077.50781	81081.03125	52008.70703	33747.24219	24710.05469	59916.88672	61984.9375	77568.77344	75355.66406	72866.24219	77128.55469	99243.69531	9862.039063	70850.98438	55058.69922	85429.90625	87526.36719
397.1552	130630.8359	129134.6016	140089.6875	145974.2188	119190.8594	126385.3984	142226.9688	127196.6953	141783	153660.7969	164440.0938	133280.6875	145259.4063	138611.3906	129329.6094	107685.5313	111604.3516	175133.5781	160110.8125	136851.2188	152173.8594	125928.4844	123143.2188	198971.1719	174913.6094	174963.3438	166064.6875	178117.1406	168419.1719	89757.5	94960.08594	139676.9375	125457.9453	112666.6875	102570.0625	171440.875	190109.1094	159951.1094	159796.1719	111056.4922	131211.8438	150850.5313	145837.375	177506.5781	18176.72266	200931.4531	190338.375	114952.1563	132010.5
397.16646	142360	138807.5625	169964.9844	168646.875	120802.4766	140269.4375	147661.9531	135032.0938	144233.7656	135649.1094	123168.6875	151131.0938	173676.4688	120355.6953	119561.4141	104992.6328	126404.1953	174589.0156	154474.6875	136674.5938	136740.4219	136260.4688	140947.5156	229131.875	210402.1563	160150.1094	186378.8438	190321.3438	192943.5938	98030.9375	101235.3828	152371.0313	149533.2344	226252.7969	163689.0625	119547.6484	144364.3281	124061.9219	119410.2109	157021.1094	167015.1563	160847.5938	209442.7031	192311.6563	22110.81055	180110.5625	175775.7656	112408.9688	132560.5938
[truncated: 2,174 more rows]
[truncated: 8 more columns]
